# Supplementary material for: Deep-amplicon sequencing of the complete beta-tubulin gene in Trichuris trichiura before and after albendazole treatment
Source: Int J Parasitol Drugs Drug Resist. 2024 Nov 12;26:100570. doi: 10.1016/j.ijpddr.2024.100570 (PMC11607648; doi:10.1016/j.ijpddr.2024.100570)
Supplement: Multimedia component 1 [file mmc1.xlsx]

## Sheet: Table S1
Table S2. Summary of mapping stats of the paired sequencing files versus the T. trichiura reference genome
Sample Name	M Total Reads	M Reads Mapped	% Mapped	% Proper Pairs
4-10-HEL	0.2	0	0	0
4-12-HEL	0.4	0.4	0.982	0.978
4-14-HEL	0.2	0.2	0.984	0.981
4-15-HEL	0.4	0.4	0.977	0.975
4-19-HEL	0.3	0.3	0.976	0.973
4-2-HEL	0.4	0	0	0
4-21-HEL	0.3	0.3	0.981	0.978
4-25-HEL	0.3	0.3	0.976	0.972
4-26-HEL	0.1	0	0.001	0.001
4-27-HEL	0.2	0.2	0.978	0.974
4-28-HEL	0.2	0.2	0.974	0.971
4-31-HEL	0.1	0.1	0.982	0.979
4-32-HEL	0.2	0	0.001	0.001
4-33-HEL	0.1	0.1	0.98	0.976
4-35-HEL	0.4	0.4	0.982	0.978
4-4-HEL	0.4	0	0	0
4-40-HEL	0.3	0.3	0.982	0.979
4-45-HEL	0.3	0.3	0.972	0.966
4-46-HEL	0.3	0.3	0.967	0.963
4-51-HEL	0.3	0.3	0.982	0.978
4-53-HEL	0.2	0.2	0.975	0.971
4-54-HEL	0.3	0.3	0.959	0.956
4-55-HEL	0.2	0.2	0.982	0.978
4-59-HEL	0.3	0.3	0.98	0.978
4-61-HEL	0.2	0.2	0.984	0.982
4-62-HEL	0.2	0.2	0.985	0.981
4-7-HEL	0.4	0.4	0.982	0.98
6-10-HEL	0.4	0.3	0.977	0.974
6-11-HEL	0.2	0.2	0.975	0.972
6-12-HEL	0.3	0.3	0.978	0.975
6-13-HEL	0.2	0.2	0.977	0.974
6-16-HEL	0	0	0.173	0.171
6-2-HEL	0.3	0.3	0.974	0.971
6-20-HEL	0.3	0.3	0.978	0.975
6-23-HEL	0.1	0.1	0.982	0.977
6-26-HEL	0.2	0.2	0.982	0.98
6-27-HEL	0.1	0.1	0.97	0.961
6-29-HEL	0.2	0.2	0.975	0.971
6-3-HEL	0	0	0.977	0.961
6-39-HEL	0.4	0.4	0.978	0.975
6-40-HEL	0.3	0.3	0.967	0.962
6-45-HEL	0.3	0.3	0.975	0.971
6-46-HEL	0.4	0.4	0.989	0.987
6-48-HEL	0.3	0.2	0.984	0.981
6-49-HEL	0.2	0.2	0.984	0.98
6-9-HEL	0	0	0.002	0.001

## Sheet: Table S2
Table S3. Variant frequency estamited using grenedalf for all the position in the he beta tubulin gene using coordinates of the T. trichiura reference genome.
CHROM	POS	REF	ALT	4-12 - total reads	4-12 - alt. allele count	4-12 - coverage	4-12 - ref. allele freq	4-14 - total reads	4-14 - - alt. allele count	4-14 - coverage	4-14 - ref. allele freq	4-15 - total reads	4-15 - - alt. allele count	4-15 - coverage	4-15 - ref. allele freq	4-19 - total reads	4-19 - - alt. allele count	4-19 - coverage	4-19 - ref. allele freq	4-21 - total reads	4-21 - - alt. allele count	4-21 - coverage	4-21 - ref. allele freq	4-25 - total reads	4-25 - - alt. allele count	4-25 - coverage	4-25 - ref. allele freq	4-27 - total reads	4-27 - - alt. allele count	4-27 - coverage	4-27 - ref. allele freq	4-28 - total reads	4-28 - - alt. allele count	4-28 - coverage	4-28 - ref. allele freq	4-31 - total reads	4-31 - - alt. allele count	4-31 - coverage	4-31 - ref. allele freq	4-33 - total reads	4-33 - - alt. allele count	4-33 - coverage	4-33 - ref. allele freq	4-35 - total reads	4-35 - - alt. allele count	4-35 - coverage	4-35 - ref. allele freq	4-40 - total reads	4-40 - - alt. allele count
Trichuris_trichiura_1_001	10684113	C	G	8	0	8	1	2	0	2	1	17	0	17	1	7	0	7	1	2	0	2	1	2	0	2	1	0	0	0	NA	4	0	4	1	1	1	2	0.5	2	0	2	1	3	0	3	1	4	0
Trichuris_trichiura_1_001	10684114	C	A	644	0	644	1	496	3	499	0.993988	1336	2	1338	0.998505	973	2	975	0.997949	910	1	911	0.998902	683	2	685	0.99708	468	1	469	0.997868	606	2	608	0.996711	268	0	268	1	403	3	406	0.992611	1039	6	1045	0.994258	715	4
Trichuris_trichiura_1_001	10684115	A	C	690	0	690	1	508	0	508	1	1442	0	1442	1	1028	0	1028	1	962	0	962	1	734	0	734	1	489	0	489	1	637	0	637	1	277	0	277	1	411	0	411	1	1069	1	1070	0.999065	744	0
Trichuris_trichiura_1_001	10684116	A	G	1007	0	1007	1	701	2	703	0.997155	1908	4	1912	0.997908	1391	0	1391	1	1306	0	1306	1	1041	0	1041	1	686	2	688	0.997093	847	0	847	1	418	0	418	1	571	0	571	1	1505	0	1505	1	1078	0
Trichuris_trichiura_1_001	10684117	C	A	1055	1	1056	0.999053	719	0	719	1	1981	1	1982	0.999495	1429	0	1429	1	1369	1	1370	0.99927	1067	2	1069	0.998129	716	1	717	0.998605	885	0	885	1	428	0	428	1	578	0	578	1	1538	0	1538	1	1110	0
Trichuris_trichiura_1_001	10684118	A	G	1139	11	1150	0.990435	746	4	750	0.994667	2085	36	2121	0.983027	1499	8	1507	0.994691	1436	13	1449	0.991028	1127	6	1133	0.994704	748	7	755	0.990728	921	17	938	0.981876	462	8	470	0.982979	631	4	635	0.993701	1647	8	1655	0.995166	1149	14
Trichuris_trichiura_1_001	10684119	G	A	5157	6	5163	0.998838	4235	3	4238	0.999292	7987	9	7996	0.998874	6774	4	6778	0.99941	6299	9	6308	0.998573	4880	2	4882	0.99959	3422	1	3423	0.999708	4021	0	4021	1	2442	3	2445	0.998773	3149	4	3153	0.998731	7988	6	7994	0.999249	5885	4
Trichuris_trichiura_1_001	10684120	T	A	5294	3	5297	0.999434	4251	2	4253	0.99953	7996	1	7997	0.999875	6832	5	6837	0.999269	6380	8	6388	0.998748	4973	0	4973	1	3451	3	3454	0.999131	4070	1	4071	0.999754	2465	4	2469	0.99838	3170	4	3174	0.99874	7985	5	7990	0.999374	5924	3
Trichuris_trichiura_1_001	10684121	C	A	7249	13	7262	0.99821	5615	17	5632	0.996982	7989	10	7999	0.99875	7985	13	7998	0.998375	7991	9	8000	0.998875	6559	15	6574	0.997718	4547	6	4553	0.998682	5367	10	5377	0.99814	3247	7	3254	0.997849	4085	7	4092	0.998289	7986	9	7995	0.998874	7788	12
Trichuris_trichiura_1_001	10684122	C	A	7289	9	7298	0.998767	5625	21	5646	0.996281	7989	12	8001	0.9985	7985	10	7995	0.998749	7986	12	7998	0.9985	6573	14	6587	0.997875	4540	8	4548	0.998241	5386	11	5397	0.997962	3239	11	3250	0.996615	4088	10	4098	0.99756	7985	14	7999	0.99825	7791	13
Trichuris_trichiura_1_001	10684123	C	A	7318	13	7331	0.998227	5658	10	5668	0.998236	7987	10	7997	0.99875	7992	5	7997	0.999375	7992	7	7999	0.999125	6595	6	6601	0.999091	4556	6	4562	0.998685	5409	3	5412	0.999446	3252	2	3254	0.999385	4099	6	4105	0.998538	7998	3	8001	0.999625	7808	8
Trichuris_trichiura_1_001	10684124	C	A	7387	13	7400	0.998243	5715	8	5723	0.998602	7994	8	8002	0.999	7994	7	8001	0.999125	7997	4	8001	0.9995	6653	4	6657	0.999399	4596	4	4600	0.99913	5437	5	5442	0.999081	3259	6	3265	0.998162	4118	8	4126	0.998061	7990	9	7999	0.998875	7865	15
Trichuris_trichiura_1_001	10684125	A	C	7468	1	7469	0.999866	5742	0	5742	1	8005	1	8006	0.999875	8002	0	8002	1	8002	0	8002	1	6709	1	6710	0.999851	4620	3	4623	0.999351	5475	0	5475	1	3290	0	3290	1	4139	1	4140	0.999758	8004	2	8006	0.99975	7925	0
Trichuris_trichiura_1_001	10684126	A	G	7997	1	7998	0.999875	7991	6	7997	0.99925	8002	1	8003	0.999875	8001	0	8001	1	8000	4	8004	0.9995	7996	1	7997	0.999875	6758	3	6761	0.999556	7985	6	7991	0.999249	4858	2	4860	0.999588	6092	5	6097	0.99918	8003	1	8004	0.999875	7996	0
Trichuris_trichiura_1_001	10684127	C	A	7983	16	7999	0.998	7987	14	8001	0.99825	7998	9	8007	0.998876	8001	4	8005	0.9995	7994	10	8004	0.99875100000000006	7989	10	7999	0.99875	6810	8	6818	0.998827	7992	7	7999	0.999125	4902	9	4911	0.998167	6141	10	6151	0.998374	7996	11	8007	0.998626	7988	9
Trichuris_trichiura_1_001	10684128	C	A	7995	4	7999	0.9995	7991	9	8000	0.998875	8005	1	8006	0.999875	8003	2	8005	0.99975	8004	3	8007	0.999625	7989	3	7992	0.999625	6820	4	6824	0.999414	7992	3	7995	0.999625	4921	6	4927	0.998782	6158	8	6166	0.998703	8001	6	8007	0.999251	7997	3
Trichuris_trichiura_1_001	10684129	G	A	7992	6	7998	0.99925	7992	7	7999	0.999125	8003	5	8008	0.999376	7998	7	8005	0.999126	7999	8	8007	0.999001	7995	6	8001	0.99925	6916	3	6919	0.999566	7996	5	8001	0.999375	4985	2	4987	0.999599	6228	8	6236	0.998717	8003	4	8007	0.9995	7989	10
Trichuris_trichiura_1_001	10684130	T	A	8001	2	8003	0.99975	8002	2	8004	0.99975	8009	2	8011	0.99975	8006	2	8008	0.99975	8005	4	8009	0.999501	8002	1	8003	0.999875	7571	1	7572	0.999868	8001	1	8002	0.999875	5484	1	5485	0.999818	6823	1	6824	0.999853	8008	2	8010	0.99975	7999	3
Trichuris_trichiura_1_001	10684131	A	T	8002	2	8004	0.99975	8002	2	8004	0.99975	8012	0	8012	1	8008	2	8010	0.99975	8005	1	8006	0.999875	8001	2	8003	0.99975	7753	1	7754	0.999871	8003	0	8003	1	5604	1	5605	0.999822	6997	1	6998	0.999857	8005	6	8011	0.999251	8001	3
Trichuris_trichiura_1_001	10684132	T	A	7999	7	8006	0.999126	7997	8	8005	0.999001	8007	2	8009	0.99975	8006	3	8009	0.999625	8005	3	8008	0.999625	7997	5	8002	0.999375	7803	10	7813	0.99872	7999	4	8003	0.9995	5624	10	5634	0.998225	7013	7	7020	0.999003	8006	5	8011	0.999376	7997	6
Trichuris_trichiura_1_001	10684133	C	A	7993	12	8005	0.998501	7994	11	8005	0.998626	8006	6	8012	0.999251	8003	6	8009	0.999251	8007	4	8011	0.999501	8004	2	8006	0.99975	7855	6	7861	0.999237	7998	5	8003	0.999375	5659	1	5660	0.999823	7032	9	7041	0.998722	8010	2	8012	0.99975	8003	3
Trichuris_trichiura_1_001	10684134	C	A	7987	16	8003	0.998001	7996	12	8008	0.998501	8008	6	8014	0.999251	8006	5	8011	0.999376	8002	5	8007	0.999376	8000	4	8004	0.9995	7862	9	7871	0.998857	7990	14	8004	0.998251	5655	10	5665	0.998235	7023	15	7038	0.997869	7994	16	8010	0.998002	7995	11
Trichuris_trichiura_1_001	10684135	A	T	8006	1	8007	0.999875	8006	2	8008	0.99975	8014	2	8016	0.99975	8010	3	8013	0.999626	8008	1	8009	0.999875	8009	0	8009	1	7887	2	7889	0.999746	8009	0	8009	1	5678	0	5678	1	7050	0	7050	1	8015	1	8016	0.999875	8009	0
Trichuris_trichiura_1_001	10684136	C	A	7941	67	8008	0.991633	7940	68	8008	0.991508	7984	31	8015	0.996132	7987	28	8015	0.996507	7974	34	8008	0.995754	7971	35	8006	0.995628	7913	54	7967	0.993222	7969	40	8009	0.995006	5685	41	5726	0.99284	7057	51	7108	0.992825	7970	45	8015	0.994386	7964	44
Trichuris_trichiura_1_001	10684137	A	G	8003	5	8008	0.999376	8009	0	8009	1	8018	0	8018	1	8008	7	8015	0.999127	8010	0	8010	1	8007	0	8007	1	7965	3	7968	0.999623	8009	2	8011	0.99975	5730	1	5731	0.999826	7104	3	7107	0.999578	8015	0	8015	1	8002	4
Trichuris_trichiura_1_001	10684138	C	A	7998	12	8010	0.998502	7999	12	8011	0.998502	8008	6	8014	0.999251	8007	3	8010	0.999625	8011	3	8014	0.999626	8004	6	8010	0.999251	7994	5	7999	0.999375	8008	3	8011	0.999626	6927	11	6938	0.998415	7991	6	7997	0.99925	8013	2	8015	0.99975	8000	9
Trichuris_trichiura_1_001	10684139	C	T	8003	2	8005	0.99975	8009	2	8011	0.99975	8017	1	8018	0.999875	8010	6	8016	0.999251	8010	6	8016	0.999251	8011	1	8012	0.999875	7994	4	7998	0.9995	8005	4	8009	0.999501	6977	3	6980	0.99957	7997	2	7999	0.99975	8018	0	8018	1	8012	0
Trichuris_trichiura_1_001	10684140	A	T	8012	1	8013	0.999875	8012	2	8014	0.99975	8019	1	8020	0.999875	8014	0	8014	1	8014	1	8015	0.999875	8008	5	8013	0.999376	8000	2	8002	0.99975	8011	1	8012	0.999875	7136	6	7142	0.99916	7996	2	7998	0.99975	8016	2	8018	0.999751	8010	1
Trichuris_trichiura_1_001	10684141	T	A	7996	11	8007	0.998626	7992	16	8008	0.998002	8007	7	8014	0.999127	8009	5	8014	0.999376	8003	10	8013	0.998752	8001	8	8009	0.999001	7980	16	7996	0.997999	8000	9	8009	0.998876	7278	17	7295	0.99767	7981	11	7992	0.998624	8006	10	8016	0.998752	8002	8
Trichuris_trichiura_1_001	10684142	T	A	8013	1	8014	0.999875	8012	2	8014	0.99975	8021	0	8021	1	8017	3	8020	0.999626	8020	0	8020	1	8012	2	8014	0.99975	7997	6	8003	0.99925	8013	2	8015	0.99975	7310	6	7316	0.99918	8001	2	8003	0.99975	8020	2	8022	0.999751	8003	5
Trichuris_trichiura_1_001	10684143	T	A	8010	4	8014	0.999501	8013	3	8016	0.999626	8023	0	8023	1	8022	0	8022	1	8020	1	8021	0.999875	8015	0	8015	1	8000	3	8003	0.999625	8013	2	8015	0.99975	7325	0	7325	1	8002	1	8003	0.999875	8023	1	8024	0.999875	8012	5
Trichuris_trichiura_1_001	10684144	G	T	8006	7	8013	0.999126	8005	10	8015	0.998752	8015	6	8021	0.999252	8020	0	8020	1	8015	4	8019	0.999501	8007	9	8016	0.998877	8001	2	8003	0.99975	8012	4	8016	0.999501	7379	15	7394	0.997971	8001	4	8005	0.9995	8017	7	8024	0.999128	8009	5
Trichuris_trichiura_1_001	10684145	T	A	8014	5	8019	0.999376	8016	3	8019	0.999626	8024	1	8025	0.999875	8023	0	8023	1	8020	1	8021	0.999875	8016	1	8017	0.999875	8006	0	8006	1	8018	1	8019	0.999875	7424	1	7425	0.999865	8004	2	8006	0.99975	8017	7	8024	0.999128	8014	4
Trichuris_trichiura_1_001	10684146	A	T	8019	0	8019	1	8015	1	8016	0.999875	8021	0	8021	1	8020	4	8024	0.999501	8019	3	8022	0.999626	8016	4	8020	0.999501	8007	1	8008	0.999875	8016	1	8017	0.999875	7472	0	7472	1	8008	0	8008	1	8023	3	8026	0.999626	8018	1
Trichuris_trichiura_1_001	10684147	C	A	8007	11	8018	0.998628	8008	11	8019	0.998628	8022	3	8025	0.999626	8015	2	8017	0.999751	8016	3	8019	0.999626	8011	6	8017	0.999252	7995	14	8009	0.998252	8014	7	8021	0.999127	7504	18	7522	0.997607	7999	9	8008	0.998876	8015	10	8025	0.998754	8010	7
Trichuris_trichiura_1_001	10684148	C	A	8012	5	8017	0.999376	8015	5	8020	0.999377	8017	6	8023	0.999252	8014	8	8022	0.999003	8019	1	8020	0.999875	8011	9	8020	0.998878	8004	2	8006	0.99975	8012	5	8017	0.999376	7517	5	7522	0.999335	7998	7	8005	0.999126	8024	1	8025	0.999875	8015	4
Trichuris_trichiura_1_001	10684149	A	T	8005	6	8011	0.999251	8012	0	8012	1	8012	0	8012	1	8008	0	8008	1	8015	3	8018	0.999626	8007	4	8011	0.999501	8005	1	8006	0.999875	8021	0	8021	1	7518	5	7523	0.999335	7992	2	7994	0.99975	7997	3	8000	0.999625	8009	1
Trichuris_trichiura_1_001	10684150	T	A	8006	3	8009	0.999625	8004	5	8009	0.999376	7988	0	7988	1	7989	1	7990	0.999875	7994	0	7994	1	8000	2	8002	0.99975	7995	2	7997	0.99975	7996	8	8004	0.999	7507	8	7515	0.998935	7994	4	7998	0.9995	7976	1	7977	0.999875	7992	2
Trichuris_trichiura_1_001	10684151	G	T	7996	7	8003	0.999125	7992	13	8005	0.998376	7986	12	7998	0.9985	7978	10	7988	0.998748	7988	2	7990	0.99975	7993	5	7998	0.999375	7990	8	7998	0.999	7986	14	8000	0.99825	7525	13	7538	0.998275	7983	10	7993	0.998749	7978	12	7990	0.998498	7981	10
Trichuris_trichiura_1_001	10684152	G	A	7988	15	8003	0.998126	7980	10	7990	0.998748	7983	11	7994	0.998624	7974	8	7982	0.998998	7992	6	7998	0.99925	7988	7	7995	0.999124	7986	11	7997	0.998624	7980	9	7989	0.998873	7566	17	7583	0.997758	7980	12	7992	0.998498	7980	12	7992	0.998498	7985	4
Trichuris_trichiura_1_001	10684153	G	T	8001	6	8007	0.999251	7998	8	8006	0.999001	7979	8	7987	0.998998	7977	11	7988	0.998623	7989	3	7992	0.999625	7985	10	7995	0.998749	7991	5	7996	0.999375	7989	10	7999	0.99875	7591	13	7604	0.99829	7991	6	7997	0.99925	7972	5	7977	0.999373	7989	5
Trichuris_trichiura_1_001	10684154	C	A	8005	3	8008	0.999625	8003	6	8009	0.999251	7986	3	7989	0.999624	7980	2	7982	0.999749	7985	2	7987	0.99975	7987	4	7991	0.999499	7990	4	7994	0.9995	7986	4	7990	0.999499	7594	12	7606	0.998422	7986	4	7990	0.999499	7966	7	7973	0.999122	7990	2
Trichuris_trichiura_1_001	10684155	A	T	8003	0	8003	1	8007	2	8009	0.99975	7971	3	7974	0.999624	7966	1	7967	0.999874	7959	0	7959	1	7961	1	7962	0.999874	7978	1	7979	0.999875	7977	1	7978	0.999875	7605	0	7605	1	7980	0	7980	1	7955	1	7956	0.999874	7973	0
Trichuris_trichiura_1_001	10684156	T	A	7985	6	7991	0.999249	7997	4	8001	0.9995	7977	1	7978	0.999875	7974	2	7976	0.999749	7975	2	7977	0.999749	7985	1	7986	0.999875	7988	2	7990	0.99975	7980	1	7981	0.999875	7626	11	7637	0.99856	7983	6	7989	0.999249	7979	2	7981	0.999749	7984	5
Trichuris_trichiura_1_001	10684157	T	A	7989	3	7992	0.999625	7992	4	7996	0.9995	7997	0	7997	1	7996	0	7996	1	7989	2	7991	0.99975	7988	1	7989	0.999875	7996	4	8000	0.9995	7991	4	7995	0.9995	7669	3	7672	0.999609	7991	3	7994	0.999625	7988	3	7991	0.999625	7993	1
Trichuris_trichiura_1_001	10684158	T	A	7987	2	7989	0.99975	7998	1	7999	0.999875	7995	3	7998	0.999625	7999	0	7999	1	7989	1	7990	0.999875	7995	1	7996	0.999875	7995	3	7998	0.999625	7993	3	7996	0.999625	7670	2	7672	0.999739	7996	1	7997	0.999875	7988	1	7989	0.999875	7992	0
Trichuris_trichiura_1_001	10684159	T	A	7991	2	7993	0.99975	7996	2	7998	0.99975	7994	2	7996	0.99975	7996	3	7999	0.999625	7990	0	7990	1	7998	0	7998	1	7995	0	7995	1	7996	1	7997	0.999875	7680	1	7681	0.99987	7998	1	7999	0.999875	7992	2	7994	0.99975	8000	0
Trichuris_trichiura_1_001	10684160	C	A	7988	6	7994	0.999249	7990	4	7994	0.9995	7990	1	7991	0.999875	7991	4	7995	0.9995	7989	1	7990	0.999875	7990	2	7992	0.99975	7987	4	7991	0.999499	7990	3	7993	0.999625	7671	7	7678	0.999088	7987	2	7989	0.99975	7992	1	7993	0.999875	7997	1
Trichuris_trichiura_1_001	10684161	T	G	7962	2	7964	0.999749	7973	7	7980	0.999123	7951	7	7958	0.99912	7910	4	7914	0.999495	7948	11	7959	0.998618	7936	10	7946	0.998742	7969	7	7976	0.999122	7948	1	7949	0.999874	7647	205	7852	0.973892	7967	5	7972	0.999373	7941	10	7951	0.998742	7940	4
Trichuris_trichiura_1_001	10684162	A	C	7998	0	7998	1	8000	0	8000	1	7999	0	7999	1	7996	0	7996	1	7999	0	7999	1	8000	0	8000	1	7998	0	7998	1	7964	0	7964	1	7993	0	7993	1	8000	0	8000	1	7996	0	7996	1	7996	0
Trichuris_trichiura_1_001	10684163	A	C	7998	0	7998	1	7998	0	7998	1	8000	0	8000	1	7998	1	7999	0.999875	7999	1	8000	0.999875	7997	0	7997	1	7999	0	7999	1	7959	3	7962	0.999623	7999	0	7999	1	7999	0	7999	1	7999	0	7999	1	8000	0
Trichuris_trichiura_1_001	10684164	G	T	8000	0	8000	1	7999	0	7999	1	8000	0	8000	1	7998	1	7999	0.999875	8000	1	8001	0.999875	7999	1	8000	0.999875	8000	0	8000	1	7963	8	7971	0.998996	7999	0	7999	1	7998	1	7999	0.999875	8000	0	8000	1	8001	0
Trichuris_trichiura_1_001	10684165	G	A	7911	40	7951	0.994969	7912	36	7948	0.995471	7833	67	7900	0.991519	7878	24	7902	0.996963	7831	71	7902	0.991015	7812	86	7898	0.989111	7854	66	7920	0.991667	7935	3	7938	0.999622	7914	44	7958	0.994471	7922	30	7952	0.996227	7887	42	7929	0.994703	7891	38
Trichuris_trichiura_1_001	10684166	G	T	7959	7	7966	0.999121	7959	6	7965	0.999247	7931	8	7939	0.998992	7942	8	7950	0.998994	7928	1	7929	0.999874	7901	15	7916	0.998105	7926	4	7930	0.999496	7966	6	7972	0.999247	7956	3	7959	0.999623	7970	7	7977	0.999122	7956	4	7960	0.999497	7953	4
Trichuris_trichiura_1_001	10684167	A	T	7994	3	7997	0.999625	7991	6	7997	0.99925	7989	4	7993	0.9995	7922	3	7925	0.999621	7993	3	7996	0.999625	7991	8	7999	0.999	7995	0	7995	1	7862	9	7871	0.998857	7994	4	7998	0.9995	7989	6	7995	0.99925	7991	6	7997	0.99925	7993	4
Trichuris_trichiura_1_001	10684168	T	A	7995	3	7998	0.999625	7997	2	7999	0.99975	7997	2	7999	0.99975	7996	0	7996	1	7998	3	8001	0.999625	7995	4	7999	0.9995	7994	4	7998	0.9995	7994	2	7996	0.99975	7993	6	7999	0.99925	7990	8	7998	0.999	7992	4	7996	0.9995	8001	0
Trichuris_trichiura_1_001	10684169	C	A	7997	3	8000	0.999625	7996	1	7997	0.999875	7995	6	8001	0.99925	7996	3	7999	0.999625	7994	7	8001	0.999125	7998	3	8001	0.999625	7997	1	7998	0.999875	7983	6	7989	0.999249	7996	6	8002	0.99925	7993	4	7997	0.9995	7991	6	7997	0.99925	7992	4
Trichuris_trichiura_1_001	10684170	T	A	7925	3	7928	0.999622	7924	5	7929	0.999369	7904	0	7904	1	7935	1	7936	0.999874	7833	4	7837	0.99949	7814	2	7816	0.999744	7809	6	7815	0.999232	7976	2	7978	0.999749	7913	5	7918	0.999369	7841	4	7845	0.99949	7846	2	7848	0.999745	7835	3
Trichuris_trichiura_1_001	10684171	T	A	7992	4	7996	0.9995	7997	0	7997	1	7992	2	7994	0.99975	7997	0	7997	1	7920	0	7920	1	7873	1	7874	0.999873	7854	0	7854	1	7997	0	7997	1	7939	7	7946	0.999119	7871	2	7873	0.999746	7964	0	7964	1	7941	0
Trichuris_trichiura_1_001	10684172	T	A	7985	6	7991	0.999249	7988	3	7991	0.999625	7982	5	7987	0.999374	7990	3	7993	0.999625	7911	5	7916	0.999368	7875	1	7876	0.999873	7851	4	7855	0.999491	7995	1	7996	0.999875	7942	6	7948	0.999245	7870	8	7878	0.998985	7980	3	7983	0.999624	7971	2
Trichuris_trichiura_1_001	10684173	G	T	7971	18	7989	0.997747	7970	20	7990	0.997497	7984	9	7993	0.998874	7960	25	7985	0.996869	7972	6	7978	0.999248	7962	26	7988	0.996745	7971	12	7983	0.998497	7962	23	7985	0.99712	7961	22	7983	0.997244	7965	17	7982	0.99787	7960	16	7976	0.997994	7959	21
Trichuris_trichiura_1_001	10684174	C	A	7975	5	7980	0.999373	7993	4	7997	0.9995	7992	5	7997	0.999375	7979	4	7983	0.999499	7983	10	7993	0.998749	7984	3	7987	0.999624	7976	11	7987	0.998623	7987	4	7991	0.999499	7971	18	7989	0.997747	7986	6	7992	0.999249	7987	9	7996	0.998874	7977	3
Trichuris_trichiura_1_001	10684175	C	T	7937	5	7942	0.99937	2	7858	7860	2.54453e-4	3	7883	7886	3.80421e-4	7916	5	7921	0.999369	7909	3	7912	0.999621	7890	6	7896	0.99924	7839	6	7845	0.999235	7914	9	7923	0.998864	7909	7	7916	0.999116	7886	6	7892	0.99924	7862	7	7869	0.99911	7862	5
Trichuris_trichiura_1_001	10684176	C	A	7965	21	7986	0.99737	7994	3	7997	0.999625	7991	4	7995	0.9995	7993	3	7996	0.999625	7986	5	7991	0.999374	7983	4	7987	0.999499	7979	8	7987	0.998998	7980	3	7983	0.999624	7978	10	7988	0.998748	7991	3	7994	0.999625	7983	2	7985	0.99975	7986	4
Trichuris_trichiura_1_001	10684177	T	C	7848	3	7851	0.999618	7830	8	7838	0.998979	7824	1	7825	0.999872	7720	4	7724	0.999482	7759	0	7759	1	7708	0	7708	1	7738	0	7738	1	7746	0	7746	1	7800	2	7802	0.999744	7726	4	7730	0.999483	7744	1	7745	0.999871	7734	1
Trichuris_trichiura_1_001	10684178	G	T	7981	16	7997	0.997999	7963	32	7995	0.995997	7981	19	8000	0.997625	7985	11	7996	0.998624	7989	9	7998	0.998875	7981	14	7995	0.998249	7893	9	7902	0.998861	7911	11	7922	0.998611	7911	16	7927	0.997982	7844	22	7866	0.997203	7984	11	7995	0.998624	7987	11
Trichuris_trichiura_1_001	10684179	C	A	7988	9	7997	0.998875	7999	1	8000	0.999875	7996	5	8001	0.999375	7997	1	7998	0.999875	7998	0	7998	1	7993	4	7997	0.9995	7918	3	7921	0.999621	7937	2	7939	0.999748	7917	11	7928	0.998613	7870	1	7871	0.999873	7995	4	7999	0.9995	7995	2
Trichuris_trichiura_1_001	10684180	A	G	7986	0	7986	1	7954	0	7954	1	7958	0	7958	1	7977	3	7980	0.999624	7971	3	7974	0.999624	7972	4	7976	0.999498	7903	2	7905	0.999747	7914	1	7915	0.999874	7911	4	7915	0.999495	7841	5	7846	0.999363	7979	0	7979	1	7963	2
Trichuris_trichiura_1_001	10684181	G	A	7989	1	7990	0.999875	7989	3	7992	0.999625	7990	5	7995	0.999375	7993	1	7994	0.999875	7986	5	7991	0.999374	7983	4	7987	0.999499	7978	17	7995	0.997874	7969	22	7991	0.997247	7973	19	7992	0.997623	7904	19	7923	0.997602	7990	4	7994	0.9995	7993	0
Trichuris_trichiura_1_001	10684182	A	T	7873	3	7876	0.999619	7860	3	7863	0.999618	7841	2	7843	0.999745	7793	5	7798	0.999359	7759	7	7766	0.999099	7764	0	7764	1	7744	2	7746	0.999742	7830	5	7835	0.999362	7850	3	7853	0.999618	7763	1	7764	0.999871	7767	6	7773	0.999228	7745	0
Trichuris_trichiura_1_001	10684183	C	A	7895	8	7903	0.998988	7861	8	7869	0.998983	7867	5	7872	0.999365	7794	3	7797	0.999615	7770	5	7775	0.999357	7755	6	7761	0.999227	7744	8	7752	0.998968	7826	7	7833	0.999106	7828	28	7856	0.996436	7758	9	7767	0.998841	7771	8	7779	0.998972	7742	13
Trichuris_trichiura_1_001	10684184	A	T	7895	3	7898	0.99962	7854	3	7857	0.999618	7866	2	7868	0.999746	7763	1	7764	0.999871	7755	2	7757	0.999742	7726	2	7728	0.999741	7732	0	7732	1	7811	2	7813	0.999744	7841	5	7846	0.999363	7753	2	7755	0.999742	7752	4	7756	0.999484	7727	1
Trichuris_trichiura_1_001	10684185	T	A	7836	2	7838	0.999745	7581	2	7583	0.999736	7650	1	7651	0.999869	7533	2	7535	0.999735	7536	2	7538	0.999735	7500	0	7500	1	7512	5	7517	0.999335	7572	1	7573	0.999868	7686	5	7691	0.99935	7567	4	7571	0.999472	7583	1	7584	0.999868	7525	4
Trichuris_trichiura_1_001	10684186	G	T	7978	13	7991	0.998373	7706	21	7727	0.997282	7987	12	7999	0.9985	7811	19	7830	0.997573	7805	8	7813	0.998976	7804	6	7810	0.999232	7684	8	7692	0.99896	7768	12	7780	0.998458	7819	12	7831	0.998468	7671	9	7680	0.998828	7983	17	8000	0.997875	7875	16
Trichuris_trichiura_1_001	10684187	C	A	7974	4	7978	0.999499	7706	5	7711	0.999352	7968	7	7975	0.999122	7801	1	7802	0.999872	7787	6	7793	0.99923	7788	2	7790	0.999743	7661	10	7671	0.998696	7750	2	7752	0.999742	7799	7	7806	0.999103	7663	4	7667	0.999478	7948	4	7952	0.999497	7881	3
Trichuris_trichiura_1_001	10684188	T	C	7931	2	7933	0.999748	7689	1	7690	0.99987	7939	3	7942	0.999622	7740	2	7742	0.999742	7730	2	7732	0.999741	7716	2	7718	0.999741	7592	2	7594	0.999737	7716	2	7718	0.999741	7773	2	7775	0.999743	7618	0	7618	1	7907	0	7907	1	7844	2
Trichuris_trichiura_1_001	10684189	G	A	7928	40	7968	0.99498	7676	42	7718	0.994558	7936	24	7960	0.996985	7737	38	7775	0.995113	7725	30	7755	0.996132	7710	33	7743	0.995738	7590	20	7610	0.997372	7707	31	7738	0.995994	7765	28	7793	0.996407	7605	22	7627	0.997116	7901	57	7958	0.992837	7839	30
Trichuris_trichiura_1_001	10684190	A	C	7957	0	7957	1	7957	0	7957	1	7960	0	7960	1	7947	0	7947	1	7941	0	7941	1	7903	0	7903	1	7797	0	7797	1	7946	0	7946	1	7917	0	7917	1	7746	0	7746	1	7977	1	7978	0.999875	7946	0
Trichuris_trichiura_1_001	10684191	A	T	7963	1	7964	0.999874	7958	1	7959	0.999874	7964	0	7964	1	7949	0	7949	1	7947	0	7947	1	7904	0	7904	1	7799	0	7799	1	7948	0	7948	1	7917	0	7917	1	7748	0	7748	1	7984	0	7984	1	7948	0
Trichuris_trichiura_1_001	10684192	A	T	7998	0	7998	1	7991	1	7992	0.999875	7992	0	7992	1	7990	0	7990	1	7998	0	7998	1	7957	0	7957	1	7834	0	7834	1	7983	0	7983	1	7930	0	7930	1	7773	0	7773	1	7999	1	8000	0.999875	7991	2
Trichuris_trichiura_1_001	10684193	T	A	7921	13	7934	0.998361	7943	6	7949	0.999245	7903	6	7909	0.999241	7908	8	7916	0.998989	7884	10	7894	0.998733	7893	10	7903	0.998735	7808	3	7811	0.999616	7918	4	7922	0.999495	7883	17	7900	0.997848	7737	9	7746	0.998838	7886	11	7897	0.998607	7912	9
Trichuris_trichiura_1_001	10684194	A	T	7983	2	7985	0.99975	7994	4	7998	0.9995	7990	1	7991	0.999875	7990	1	7991	0.999875	7989	2	7991	0.99975	7984	6	7990	0.999249	7995	1	7996	0.999875	7995	1	7996	0.999875	7985	0	7985	1	7992	2	7994	0.99975	7989	2	7991	0.99975	7986	4
Trichuris_trichiura_1_001	10684195	A	T	7995	1	7996	0.999875	7993	5	7998	0.999375	7996	3	7999	0.999625	7992	4	7996	0.9995	7997	1	7998	0.999875	7997	1	7998	0.999875	7995	0	7995	1	7994	3	7997	0.999625	7994	3	7997	0.999625	7993	2	7995	0.99975	7993	0	7993	1	7998	1
Trichuris_trichiura_1_001	10684196	T	A	7992	8	8000	0.999	7992	9	8001	0.998875	7996	2	7998	0.99975	7995	6	8001	0.99925	7995	5	8000	0.999375	7991	7	7998	0.999125	7990	5	7995	0.999375	7991	6	7997	0.99925	7990	6	7996	0.99925	7991	4	7995	0.9995	7985	9	7994	0.998874	7989	7
Trichuris_trichiura_1_001	10684197	C	A	7968	4	7972	0.999498	7967	6	7973	0.999247	7965	1	7966	0.999874	7962	0	7962	1	7953	3	7956	0.999623	7962	1	7963	0.999874	7948	7	7955	0.99912	7961	4	7965	0.999498	7966	3	7969	0.999624	7966	3	7969	0.999624	7960	4	7964	0.999498	7957	3
Trichuris_trichiura_1_001	10684198	T	A	7956	3	7959	0.999623	7954	4	7958	0.999497	7964	1	7965	0.999874	7942	2	7944	0.999748	7938	3	7941	0.999622	7929	5	7934	0.99937	7937	6	7943	0.999245	7925	3	7928	0.999622	7950	5	7955	0.999371	7953	1	7954	0.999874	7931	4	7935	0.999496	7927	1
Trichuris_trichiura_1_001	10684199	A	T	7959	1	7960	0.999874	7960	4	7964	0.999498	7931	3	7934	0.999622	7949	3	7952	0.999623	7948	2	7950	0.999748	7920	4	7924	0.999495	7935	4	7939	0.999496	7955	3	7958	0.999623	7944	4	7948	0.999497	7941	2	7943	0.999748	7947	4	7951	0.999497	7940	5
Trichuris_trichiura_1_001	10684200	C	A	7981	13	7994	0.998374	7985	10	7995	0.998749	7982	10	7992	0.998749	7985	13	7998	0.998375	7986	9	7995	0.998874	7987	11	7998	0.998625	7978	20	7998	0.997499	7979	12	7991	0.998498	7976	19	7995	0.997624	7989	7	7996	0.999125	7986	12	7998	0.9985	7984	15
Trichuris_trichiura_1_001	10684201	C	T	7966	11	7977	0.998621	7970	9	7979	0.998872	7968	8	7976	0.998997	7974	12	7986	0.998497	7975	8	7983	0.998998	7979	6	7985	0.999249	7950	18	7968	0.997741	7953	20	7973	0.997492	7985	3	7988	0.999624	7953	12	7965	0.998493	7975	10	7985	0.998748	7965	8
Trichuris_trichiura_1_001	10684202	C	A	7954	5	7959	0.999372	7955	7	7962	0.999121	7949	3	7952	0.999623	7969	3	7972	0.999624	7936	4	7940	0.999496	7941	5	7946	0.999371	7950	8	7958	0.998995	7933	6	7939	0.999244	7932	9	7941	0.998867	7936	2	7938	0.999748	7957	5	7962	0.999372	7944	4
Trichuris_trichiura_1_001	10684203	T	A	7755	9	7764	0.998841	7770	8	7778	0.998971	7739	7	7746	0.999096	7697	3	7700	0.99961	7678	5	7683	0.999349	7648	7	7655	0.999086	7629	16	7645	0.997907	7664	5	7669	0.999348	7669	12	7681	0.998438	7665	2	7667	0.999739	7755	6	7761	0.999227	7696	6
Trichuris_trichiura_1_001	10684204	C	A	7949	8	7957	0.998995	7812	25	7837	0.99681	7945	9	7954	0.998868	7752	10	7762	0.998712	7791	14	7805	0.998206	7773	7	7780	0.9991	7689	12	7701	0.998442	7734	10	7744	0.998709	7670	16	7686	0.997918	7665	7	7672	0.999088	7925	10	7935	0.99874	7824	8
Trichuris_trichiura_1_001	10684205	A	T	7955	0	7955	1	7823	3	7826	0.999617	7940	2	7942	0.999748	7757	2	7759	0.999742	7785	2	7787	0.999743	7765	3	7768	0.999614	7669	2	7671	0.999739	7723	1	7724	0.999871	7665	2	7667	0.999739	7667	2	7669	0.999739	7917	2	7919	0.999747	7825	2
Trichuris_trichiura_1_001	10684206	T	A	7985	7	7992	0.999124	7900	17	7917	0.997853	7990	4	7994	0.9995	7847	5	7852	0.999363	7844	5	7849	0.999363	7867	6	7873	0.999238	7731	8	7739	0.998966	7811	2	7813	0.999744	7736	3	7739	0.999612	7716	6	7722	0.999223	7978	11	7989	0.998623	7984	6
Trichuris_trichiura_1_001	10684207	G	T	7991	4	7995	0.9995	7920	6	7926	0.999243	7995	3	7998	0.999625	7864	5	7869	0.999365	7860	7	7867	0.99911	7896	5	7901	0.999367	7736	6	7742	0.999225	7822	8	7830	0.998978	7743	10	7753	0.99871	7725	6	7731	0.999224	7987	7	7994	0.999124	7986	8
Trichuris_trichiura_1_001	10684208	T	A	7807	2	7809	0.999744	7846	8	7854	0.998981	7837	4	7841	0.99949	7740	3	7743	0.999613	7753	5	7758	0.999356	7703	5	7708	0.999351	7598	3	7601	0.999605	7703	5	7708	0.999351	7627	5	7632	0.999345	7618	0	7618	1	7855	0	7855	1	7857	1
Trichuris_trichiura_1_001	10684209	C	A	7815	29	7844	0.996303	7793	44	7837	0.994386	7831	18	7849	0.997707	7711	31	7742	0.995996	7691	17	7708	0.997794	7659	28	7687	0.996357	7546	21	7567	0.997225	7662	28	7690	0.996359	7580	16	7596	0.997894	7571	17	7588	0.99776	7833	33	7866	0.995805	7806	39
Trichuris_trichiura_1_001	10684210	A	G	7898	0	7898	1	7875	4	7879	0.999492	7866	3	7869	0.999619	7779	1	7780	0.999871	7727	1	7728	0.999871	7706	2	7708	0.999741	7553	0	7553	1	7693	1	7694	0.99987	7611	0	7611	1	7594	2	7596	0.999737	7942	2	7944	0.999748	7885	1
Trichuris_trichiura_1_001	10684211	A	T	7986	3	7989	0.999624	7947	2	7949	0.999748	7923	2	7925	0.999748	7851	6	7857	0.999236	7759	3	7762	0.999614	7789	4	7793	0.999487	7591	2	7593	0.999737	7749	4	7753	0.999484	7636	5	7641	0.999346	7629	5	7634	0.999345	7993	2	7995	0.99975	7972	5
Trichuris_trichiura_1_001	10684212	T	A	7980	19	7999	0.997625	7958	33	7991	0.99587	7941	12	7953	0.998491	7896	18	7914	0.997726	7780	11	7791	0.998588	7835	14	7849	0.998216	7618	20	7638	0.997382	7771	19	7790	0.997561	7650	18	7668	0.997653	7653	9	7662	0.998825	7973	18	7991	0.997747	7964	24
Trichuris_trichiura_1_001	10684213	T	A	7943	8	7951	0.998994	7934	13	7947	0.998364	7935	2	7937	0.999748	7952	5	7957	0.999372	7844	5	7849	0.999363	7905	4	7909	0.999494	7646	7	7653	0.999085	7821	6	7827	0.999233	7655	13	7668	0.998305	7657	3	7660	0.999608	7940	5	7945	0.999371	7944	1
Trichuris_trichiura_1_001	10684214	T	A	7956	5	7961	0.999372	7936	9	7945	0.998867	7951	4	7955	0.999497	7957	5	7962	0.999372	7847	5	7852	0.999363	7915	2	7917	0.999747	7655	3	7658	0.999608	7816	7	7823	0.999105	7665	6	7671	0.999218	7659	2	7661	0.999739	7953	1	7954	0.999874	7944	3
Trichuris_trichiura_1_001	10684215	G	T	7984	8	7992	0.998999	7944	11	7955	0.998617	7979	7	7986	0.999123	7962	10	7972	0.998746	7874	7	7881	0.999112	7913	8	7921	0.99899	7656	6	7662	0.999217	7822	9	7831	0.998851	7668	8	7676	0.998958	7648	11	7659	0.998564	7944	20	7964	0.997489	7952	13
Trichuris_trichiura_1_001	10684216	C	A	7960	34	7994	0.995747	7907	64	7971	0.991971	7974	15	7989	0.998122	7939	40	7979	0.994987	7861	17	7878	0.997842	7908	29	7937	0.996346	7644	28	7672	0.99635	7821	33	7854	0.995798	7660	19	7679	0.997526	7643	19	7662	0.99752	7948	21	7969	0.997365	7943	31
Trichuris_trichiura_1_001	10684217	A	C	7995	2	7997	0.99975	7962	4	7966	0.999498	7976	2	7978	0.999749	7975	4	7979	0.999499	7877	1	7878	0.999873	7919	1	7920	0.999874	7663	3	7666	0.999609	7840	1	7841	0.999872	7671	2	7673	0.999739	7658	1	7659	0.999869	7971	1	7972	0.999875	7973	0
Trichuris_trichiura_1_001	10684218	A	T	7997	1	7998	0.999875	7995	1	7996	0.999875	7996	1	7997	0.999875	7992	5	7997	0.999375	7986	6	7992	0.999249	7998	2	8000	0.99975	7819	1	7820	0.999872	7979	1	7980	0.999875	7786	0	7786	1	7785	2	7787	0.999743	7988	5	7993	0.999374	7997	3
Trichuris_trichiura_1_001	10684219	T	A	7963	26	7989	0.996746	7962	26	7988	0.996745	7972	16	7988	0.997997	7967	17	7984	0.997871	7974	12	7986	0.998497	7959	26	7985	0.996744	7800	11	7811	0.998592	7965	12	7977	0.998496	7739	13	7752	0.998323	7758	9	7767	0.998841	7975	13	7988	0.998373	7968	14
Trichuris_trichiura_1_001	10684220	T	A	7977	14	7991	0.998248	7977	17	7994	0.997873	7979	13	7992	0.998373	7981	12	7993	0.998499	7976	9	7985	0.998873	7972	13	7985	0.998372	7846	10	7856	0.998727	7972	16	7988	0.997997	7784	15	7799	0.998077	7786	11	7797	0.998589	7978	14	7992	0.998248	7976	15
Trichuris_trichiura_1_001	10684221	C	A	7971	24	7995	0.996998	7933	55	7988	0.993115	7983	14	7997	0.998249	7970	27	7997	0.996624	7966	24	7990	0.996996	7961	28	7989	0.996495	7968	23	7991	0.997122	7970	22	7992	0.997247	7973	20	7993	0.997498	7980	19	7999	0.997625	7974	18	7992	0.997748	7971	18
Trichuris_trichiura_1_001	10684222	C	A	7954	13	7967	0.998368	7955	21	7976	0.997367	7941	13	7954	0.998366	7938	12	7950	0.998491	7940	12	7952	0.998491	7938	12	7950	0.998491	7927	19	7946	0.997609	7933	18	7951	0.997736	7936	19	7955	0.997612	7929	14	7943	0.998237	7949	14	7963	0.998242	7948	10
Trichuris_trichiura_1_001	10684223	C	A	7967	22	7989	0.997246	7958	38	7996	0.995248	7979	18	7997	0.997749	7972	22	7994	0.997248	7977	19	7996	0.997624	7982	14	7996	0.998249	7965	25	7990	0.996871	7968	24	7992	0.996997	7973	21	7994	0.997373	7984	13	7997	0.998374	7970	23	7993	0.997122	7970	26
Trichuris_trichiura_1_001	10684224	A	C	7986	2	7988	0.99975	7993	1	7994	0.999875	7990	3	7993	0.999625	7994	1	7995	0.999875	7991	2	7993	0.99975	7989	0	7989	1	7985	5	7990	0.999374	7988	0	7988	1	7988	1	7989	0.999875	7990	0	7990	1	7989	3	7992	0.999625	7983	2
Trichuris_trichiura_1_001	10684225	A	G	7994	0	7994	1	7994	0	7994	1	7995	2	7997	0.99975	7992	1	7993	0.999875	7997	0	7997	1	7994	0	7994	1	7993	2	7995	0.99975	7998	0	7998	1	7990	4	7994	0.9995	7993	1	7994	0.999875	7993	0	7993	1	7993	0
Trichuris_trichiura_1_001	10684226	C	A	7986	13	7999	0.998375	7962	35	7997	0.995623	7985	13	7998	0.998375	7969	27	7996	0.996623	7986	13	7999	0.998375	7973	25	7998	0.996874	7974	25	7999	0.996875	7975	20	7995	0.997498	7984	16	8000	0.998	7980	17	7997	0.997874	7976	21	7997	0.997374	7961	37
Trichuris_trichiura_1_001	10684227	A	C	7958	3	7961	0.999623	7930	8	7938	0.998992	7930	1	7931	0.999874	7910	3	7913	0.999621	7926	0	7926	1	7910	2	7912	0.999747	7868	4	7872	0.999492	7896	1	7897	0.999873	7915	2	7917	0.999747	7889	4	7893	0.999493	7902	2	7904	0.999747	7901	2
Trichuris_trichiura_1_001	10684228	A	T	7965	1	7966	0.999874	7944	2	7946	0.999748	7940	0	7940	1	7922	3	7925	0.999621	7932	1	7933	0.999874	7911	2	7913	0.999747	7877	0	7877	1	7901	2	7903	0.999747	7919	4	7923	0.999495	7898	1	7899	0.999873	7928	1	7929	0.999874	7915	2
Trichuris_trichiura_1_001	10684229	C	A	7985	8	7993	0.998999	7961	30	7991	0.996246	7958	12	7970	0.998494	7952	28	7980	0.996491	7969	14	7983	0.998246	7952	22	7974	0.997241	7961	18	7979	0.997744	7964	14	7978	0.998245	7964	22	7986	0.997245	7959	20	7979	0.997493	7971	17	7988	0.997872	7968	20
Trichuris_trichiura_1_001	10684230	A	C	7916	3	7919	0.999621	7842	3	7845	0.999618	7772	3	7775	0.999614	7794	1	7795	0.999872	7707	1	7708	0.99987	7767	3	7770	0.999614	7750	4	7754	0.999484	7721	3	7724	0.999612	7765	4	7769	0.999485	7774	3	7777	0.999614	7813	4	7817	0.999488	7767	2
Trichuris_trichiura_1_001	10684231	G	A	7987	7	7994	0.999124	7970	20	7990	0.997497	7983	11	7994	0.998624	7938	22	7960	0.997236	7923	10	7933	0.998739	7901	18	7919	0.997727	7879	6	7885	0.999239	7842	12	7854	0.998472	7851	12	7863	0.998474	7878	9	7887	0.998859	7978	15	7993	0.998123	7978	16
Trichuris_trichiura_1_001	10684232	C	A	7962	11	7973	0.99862	7931	19	7950	0.99761	7925	13	7938	0.998362	7928	21	7949	0.997358	7885	8	7893	0.998986	7883	12	7895	0.99848	7838	11	7849	0.998599	7813	13	7826	0.998339	7832	12	7844	0.99847	7858	11	7869	0.998602	7944	7	7951	0.99912	7953	8
Trichuris_trichiura_1_001	10684233	T	A	7956	9	7965	0.99887	7934	11	7945	0.998615	7921	4	7925	0.999495	7914	17	7931	0.997857	7877	6	7883	0.999239	7856	9	7865	0.998856	7820	11	7831	0.998595	7800	10	7810	0.99872	7825	7	7832	0.999106	7839	7	7846	0.999108	7928	5	7933	0.99937	7922	11
Trichuris_trichiura_1_001	10684234	G	A	7972	19	7991	0.997622	7964	24	7988	0.996995	7975	18	7993	0.997748	7965	22	7987	0.997246	7968	15	7983	0.998121	7962	19	7981	0.997619	7932	20	7952	0.997485	7909	30	7939	0.996221	7913	12	7925	0.998486	7929	12	7941	0.998489	7975	17	7992	0.997873	7972	14
Trichuris_trichiura_1_001	10684235	A	T	7971	0	7971	1	7960	5	7965	0.999372	7953	1	7954	0.999874	7936	2	7938	0.999748	7959	1	7960	0.999874	7952	2	7954	0.999749	7914	4	7918	0.999495	7900	10	7910	0.998736	7906	1	7907	0.999874	7912	0	7912	1	7956	2	7958	0.999749	7957	4
Trichuris_trichiura_1_001	10684236	C	A	7970	22	7992	0.997247	7957	34	7991	0.995745	7980	16	7996	0.997999	7977	19	7996	0.997624	7976	17	7993	0.997873	7976	14	7990	0.998248	7982	14	7996	0.998249	7971	20	7991	0.997497	7973	24	7997	0.996999	7975	22	7997	0.997249	7983	15	7998	0.998125	7968	25
Trichuris_trichiura_1_001	10684237	G	A	7980	11	7991	0.998623	7980	12	7992	0.998498	7984	3	7987	0.999624	7971	19	7990	0.997622	7984	9	7993	0.998874	7973	11	7984	0.998622	7979	10	7989	0.998748	7973	12	7985	0.998497	7986	7	7993	0.999124	7971	15	7986	0.998122	7978	11	7989	0.998623	7972	16
Trichuris_trichiura_1_001	10684238	A	T	7962	7	7969	0.999122	7938	5	7943	0.999371	7937	2	7939	0.999748	7926	2	7928	0.999748	7940	0	7940	1	7913	1	7914	0.999874	7912	1	7913	0.999874	7939	4	7943	0.999496	7919	5	7924	0.999369	7921	1	7922	0.999874	7934	3	7937	0.999622	7937	3
Trichuris_trichiura_1_001	10684239	T	A	7959	6	7965	0.999247	7934	7	7941	0.999118	7934	2	7936	0.999748	7908	10	7918	0.998737	7935	3	7938	0.999622	7905	9	7914	0.998863	7907	6	7913	0.999242	7936	4	7940	0.999496	7915	6	7921	0.999243	7918	3	7921	0.999621	7930	4	7934	0.999496	7940	4
Trichuris_trichiura_1_001	10684240	T	A	7966	1	7967	0.999874	7910	7	7917	0.999116	7886	1	7887	0.999873	7884	3	7887	0.99962	7897	1	7898	0.999873	7864	4	7868	0.999492	7877	2	7879	0.999746	7866	4	7870	0.999492	7876	2	7878	0.999746	7862	0	7862	1	7895	3	7898	0.99962	7885	0
Trichuris_trichiura_1_001	10684241	A	T	7991	0	7991	1	7934	2	7936	0.999748	7902	3	7905	0.99962	7920	1	7921	0.999874	7917	3	7920	0.999621	7893	3	7896	0.99962	7889	0	7889	1	7887	1	7888	0.999873	7892	0	7892	1	7874	2	7876	0.999746	7931	1	7932	0.999874	7915	4
Trichuris_trichiura_1_001	10684242	C	A	7973	21	7994	0.997373	7963	35	7998	0.995624	7978	20	7998	0.997499	7954	43	7997	0.994623	7975	23	7998	0.997124	7975	24	7999	0.997	7978	18	7996	0.997749	7967	29	7996	0.996373	7977	18	7995	0.997749	7970	25	7995	0.996873	7981	18	7999	0.99775	7972	26
Trichuris_trichiura_1_001	10684243	T	G	7947	1	7948	0.999874	7902	1	7903	0.999873	7908	2	7910	0.999747	7940	4	7944	0.999496	7885	1	7886	0.999873	7903	3	7906	0.999621	7918	0	7918	1	7912	6	7918	0.999242	7929	1	7930	0.999874	7921	1	7922	0.999874	7923	0	7923	1	7923	2
Trichuris_trichiura_1_001	10684244	T	A	7961	12	7973	0.998495	7911	21	7932	0.997352	7911	13	7924	0.998359	7959	14	7973	0.998244	7890	8	7898	0.998987	7924	8	7932	0.998991	7916	15	7931	0.998109	7933	19	7952	0.997611	7935	11	7946	0.998616	7925	5	7930	0.999369	7938	16	7954	0.997988	7921	14
Trichuris_trichiura_1_001	10684245	C	A	7913	22	7935	0.997227	7854	28	7882	0.996448	7862	14	7876	0.998222	7895	20	7915	0.997473	7792	20	7812	0.99744	7855	21	7876	0.997334	7831	14	7845	0.998215	7867	15	7882	0.998097	7836	18	7854	0.997708	7838	15	7853	0.99809	7884	15	7899	0.998101	7880	9
Trichuris_trichiura_1_001	10684246	T	A	7912	9	7921	0.998864	7851	12	7863	0.998474	7823	2	7825	0.999744	7876	8	7884	0.998985	7761	4	7765	0.999485	7812	6	7818	0.999233	7796	6	7802	0.999231	7815	15	7830	0.998084	7802	8	7810	0.998976	7808	7	7815	0.999104	7856	5	7861	0.999364	7842	5
Trichuris_trichiura_1_001	10684247	G	A	7971	11	7982	0.998622	7891	13	7904	0.998355	7888	10	7898	0.998734	7914	7	7921	0.999116	7808	7	7815	0.999104	7864	13	7877	0.99835	7828	11	7839	0.998597	7850	11	7861	0.998601	7798	10	7808	0.998719	7821	6	7827	0.999233	7908	16	7924	0.997981	7879	14
Trichuris_trichiura_1_001	10684248	G	A	7985	9	7994	0.998874	7934	6	7940	0.999244	7913	5	7918	0.999369	7964	12	7976	0.998495	7825	11	7836	0.998596	7894	20	7914	0.997473	7856	9	7865	0.998856	7872	11	7883	0.998605	7827	8	7835	0.998979	7847	1	7848	0.999873	7976	12	7988	0.998498	7946	8
Trichuris_trichiura_1_001	10684249	A	T	7994	3	7997	0.999625	7968	7	7975	0.999122	7924	6	7930	0.999243	7989	5	7994	0.999375	7834	2	7836	0.999745	7925	4	7929	0.999496	7877	0	7877	1	7898	2	7900	0.999747	7844	10	7854	0.998727	7852	5	7857	0.999364	7981	8	7989	0.998999	7982	5
Trichuris_trichiura_1_001	10684250	A	T	7990	4	7994	0.9995	7967	5	7972	0.999373	7928	0	7928	1	7992	6	7998	0.99925	7844	4	7848	0.99949	7928	2	7930	0.999748	7878	2	7880	0.999746	7884	8	7892	0.998986	7854	0	7854	1	7855	4	7859	0.999491	7995	3	7998	0.999625	7984	4
Trichuris_trichiura_1_001	10684251	A	C	7864	3	7867	0.999619	7693	3	7696	0.99961	7646	1	7647	0.999869	7694	5	7699	0.999351	7488	1	7489	0.999866	7646	4	7650	0.999477	7579	1	7580	0.999868	7619	3	7622	0.999606	7540	2	7542	0.999735	7549	5	7554	0.999338	7707	5	7712	0.999352	7722	6
Trichuris_trichiura_1_001	10684252	A	T	7971	25	7996	0.996873	7739	27	7766	0.996523	7711	29	7740	0.996253	7783	20	7803	0.997437	7550	32	7582	0.995779	7748	17	7765	0.997811	7641	11	7652	0.998562	7686	4	7690	0.99948	7565	16	7581	0.997889	7565	13	7578	0.998285	7834	46	7880	0.994162	7821	32
Trichuris_trichiura_1_001	10684253	T	A	7984	11	7995	0.998624	7770	5	7775	0.999357	7750	4	7754	0.999484	7793	13	7806	0.998335	7583	8	7591	0.998946	7766	10	7776	0.998714	7656	8	7664	0.998956	7684	17	7701	0.997792	7573	10	7583	0.998681	7577	5	7582	0.999341	7892	7	7899	0.999114	7859	12
Trichuris_trichiura_1_001	10684254	G	A	7981	5	7986	0.999374	7758	36	7794	0.995381	7754	20	7774	0.997427	7791	26	7817	0.996674	7583	16	7599	0.997894	7775	24	7799	0.996923	7662	21	7683	0.997267	7691	21	7712	0.997277	7580	15	7595	0.998025	7576	10	7586	0.998682	7887	52	7939	0.99345	7859	31
Trichuris_trichiura_1_001	10684255	C	A	7969	30	7999	0.99625	7789	33	7822	0.995781	7764	19	7783	0.997559	7805	36	7841	0.995409	7593	19	7612	0.997504	7800	25	7825	0.996805	7671	22	7693	0.99714	7686	30	7716	0.996112	7578	33	7611	0.995664	7578	17	7595	0.997762	7937	43	7980	0.994612	7888	33
Trichuris_trichiura_1_001	10684256	A	T	7980	0	7980	1	7811	1	7812	0.999872	7773	5	7778	0.999357	7845	4	7849	0.99949	7594	0	7594	1	7827	0	7827	1	7679	0	7679	1	7716	0	7716	1	7596	1	7597	0.999868	7584	1	7585	0.999868	7988	0	7988	1	7903	7
Trichuris_trichiura_1_001	10684257	A	T	7985	4	7989	0.999499	7816	2	7818	0.999744	7781	4	7785	0.999486	7844	7	7851	0.999108	7592	3	7595	0.999605	7826	3	7829	0.999617	7679	3	7682	0.999609	7714	9	7723	0.998835	7594	1	7595	0.999868	7583	3	7586	0.999605	7986	2	7988	0.99975	7926	0
Trichuris_trichiura_1_001	10684258	A	T	7980	2	7982	0.999749	7820	1	7821	0.999872	7781	5	7786	0.999358	7844	5	7849	0.999363	7592	1	7593	0.999868	7835	1	7836	0.999872	7674	3	7677	0.999609	7723	2	7725	0.999741	7599	3	7602	0.999605	7582	1	7583	0.999868	7982	10	7992	0.998749	7924	5
Trichuris_trichiura_1_001	10684259	A	T	7997	1	7998	0.999875	7913	17	7930	0.997856	7993	2	7995	0.99975	7994	2	7996	0.99975	7787	1	7788	0.999872	7981	12	7993	0.998499	7786	12	7798	0.998461	7822	5	7827	0.999361	7664	8	7672	0.998957	7638	9	7647	0.998823	7999	0	7999	1	7993	2
Trichuris_trichiura_1_001	10684260	G	A	7980	8	7988	0.998998	7913	15	7928	0.998108	7979	14	7993	0.998248	7985	8	7993	0.998999	7781	5	7786	0.999358	7982	9	7991	0.998874	7804	7	7811	0.999104	7822	13	7835	0.998341	7668	7	7675	0.999088	7637	10	7647	0.998692	7966	22	7988	0.997246	7982	12
Trichuris_trichiura_1_001	10684261	C	A	7952	16	7968	0.997992	7892	29	7921	0.996339	7966	11	7977	0.998621	7963	16	7979	0.997995	7758	9	7767	0.998841	7947	20	7967	0.99749	7782	14	7796	0.998204	7815	16	7831	0.997957	7645	9	7654	0.998824	7629	12	7641	0.99843	7953	28	7981	0.996492	7962	19
Trichuris_trichiura_1_001	10684262	A	T	7981	1	7982	0.999875	7976	3	7979	0.999624	7980	3	7983	0.999624	7980	4	7984	0.999499	7789	1	7790	0.999872	7984	0	7984	1	7828	4	7832	0.999489	7877	13	7890	0.998352	7677	4	7681	0.999479	7665	3	7668	0.999609	7983	2	7985	0.99975	7974	3
Trichuris_trichiura_1_001	10684263	A	T	7994	3	7997	0.999625	7994	2	7996	0.99975	8000	0	8000	1	7997	1	7998	0.999875	7823	0	7823	1	8000	0	8000	1	7851	4	7855	0.999491	7928	3	7931	0.999622	7701	3	7704	0.999611	7682	7	7689	0.99909	7996	1	7997	0.999875	7994	3
Trichuris_trichiura_1_001	10684264	A	T	7996	3	7999	0.999625	7995	1	7996	0.999875	7996	1	7997	0.999875	7997	4	8001	0.9995	7873	1	7874	0.999873	7995	2	7997	0.99975	7890	3	7893	0.99962	7976	3	7979	0.999624	7725	2	7727	0.999741	7710	0	7710	1	7988	6	7994	0.999249	7997	1
Trichuris_trichiura_1_001	10684265	T	A	7985	14	7999	0.99825	7962	25	7987	0.99687	7993	3	7996	0.999625	7987	15	8002	0.998125	7985	11	7996	0.998624	7985	11	7996	0.998624	7987	7	7994	0.999124	7983	11	7994	0.998624	7986	10	7996	0.998749	7989	6	7995	0.99925	7983	13	7996	0.998374	7983	15
Trichuris_trichiura_1_001	10684266	T	A	7988	7	7995	0.999124	7979	20	7999	0.9975	7990	7	7997	0.999125	7983	14	7997	0.998249	7984	8	7992	0.998999	7984	9	7993	0.998874	7976	17	7993	0.997873	7987	8	7995	0.998999	7986	8	7994	0.998999	7991	5	7996	0.999375	7979	17	7996	0.997874	7985	12
Trichuris_trichiura_1_001	10684267	C	A	7977	18	7995	0.997749	7960	19	7979	0.997619	7968	20	7988	0.997496	7972	18	7990	0.997747	7976	17	7993	0.997873	7982	10	7992	0.998749	7971	16	7987	0.997997	7966	14	7980	0.998246	7970	19	7989	0.997622	7979	10	7989	0.998748	7951	23	7974	0.997116	7956	27
Trichuris_trichiura_1_001	10684268	T	A	7906	3	7909	0.999621	7956	14	7970	0.998243	7942	3	7945	0.999622	7935	4	7939	0.999496	7906	10	7916	0.998737	7926	9	7935	0.998866	7927	6	7933	0.999244	7941	11	7952	0.998617	7932	4	7936	0.999496	7944	3	7947	0.999622	7932	13	7945	0.998364	7926	5
Trichuris_trichiura_1_001	10684269	A	T	7922	1	7923	0.999874	7973	2	7975	0.999749	7959	0	7959	1	7948	1	7949	0.999874	7923	1	7924	0.999874	7932	1	7933	0.999874	7932	2	7934	0.999748	7951	2	7953	0.999749	7942	1	7943	0.999874	7945	3	7948	0.999623	7952	5	7957	0.999372	7938	2
Trichuris_trichiura_1_001	10684270	G	A	7906	54	7960	0.993216	7915	66	7981	0.99173	7938	35	7973	0.99561	7925	47	7972	0.994104	7914	30	7944	0.996224	7913	54	7967	0.993222	7909	39	7948	0.995093	7925	50	7975	0.99373	7920	33	7953	0.995851	7931	26	7957	0.996732	7914	75	7989	0.990612	7904	80
Trichuris_trichiura_1_001	10684271	A	T	7986	3	7989	0.999624	7992	4	7996	0.9995	7991	5	7996	0.999375	7993	4	7997	0.9995	7960	3	7963	0.999623	7992	0	7992	1	7966	4	7970	0.999498	7996	1	7997	0.999875	7954	12	7966	0.998494	7957	14	7971	0.998244	7993	4	7997	0.9995	7991	3
Trichuris_trichiura_1_001	10684272	T	A	7960	8	7968	0.998996	7960	26	7986	0.996744	7952	12	7964	0.998493	7966	16	7982	0.997995	7929	13	7942	0.998363	7964	10	7974	0.998746	7941	14	7955	0.99824	7973	7	7980	0.999123	7938	9	7947	0.998867	7942	10	7952	0.998742	7960	16	7976	0.997994	7958	19
Trichuris_trichiura_1_001	10684273	G	T	7952	12	7964	0.998493	7946	16	7962	0.99799	7959	23	7982	0.997119	7968	11	7979	0.998621	7962	10	7972	0.998746	7959	9	7968	0.99887	7941	17	7958	0.997864	7954	14	7968	0.998243	7939	23	7962	0.997111	7957	14	7971	0.998244	7954	18	7972	0.997742	7937	25
Trichuris_trichiura_1_001	10684274	T	A	7628	15	7643	0.998037	7745	20	7765	0.997424	7635	7	7642	0.999084	7696	18	7714	0.997667	7614	16	7630	0.997903	7680	15	7695	0.998051	7620	12	7632	0.998428	7644	17	7661	0.997781	7670	15	7685	0.998048	7690	9	7699	0.998831	7710	15	7725	0.998058	7694	9
Trichuris_trichiura_1_001	10684275	C	T	7720	39	7759	0.994974	7787	44	7831	0.994381	7745	21	7766	0.997296	7787	48	7835	0.993874	7729	12	7741	0.99845	7762	49	7811	0.993727	7648	31	7679	0.995963	7718	36	7754	0.995357	7702	36	7738	0.995348	7713	22	7735	0.997156	7790	96	7886	0.987827	7804	75
Trichuris_trichiura_1_001	10684276	T	A	7752	7	7759	0.999098	7848	22	7870	0.997205	7741	7	7748	0.999097	7834	10	7844	0.998725	7729	4	7733	0.999483	7804	9	7813	0.998848	7666	11	7677	0.998567	7742	8	7750	0.998968	7725	5	7730	0.999353	7722	7	7729	0.999094	7894	12	7906	0.998482	7889	13
Trichuris_trichiura_1_001	10684277	T	A	7988	7	7995	0.999124	7937	14	7951	0.998239	7945	7	7952	0.99912	7956	9	7965	0.99887	7853	3	7856	0.999618	7951	5	7956	0.999372	7731	8	7739	0.998966	7834	6	7840	0.999235	7753	14	7767	0.998198	7762	7	7769	0.999099	7984	10	7994	0.998749	7988	5
Trichuris_trichiura_1_001	10684278	C	A	7966	31	7997	0.996124	7930	49	7979	0.993859	7955	31	7986	0.996118	7958	33	7991	0.99587	7842	30	7872	0.996189	7935	52	7987	0.993489	7711	36	7747	0.995353	7814	42	7856	0.994654	7740	41	7781	0.994731	7753	29	7782	0.996273	7949	44	7993	0.994495	7956	43
Trichuris_trichiura_1_001	10684279	A	T	7996	3	7999	0.999625	7994	2	7996	0.99975	7996	3	7999	0.999625	7993	5	7998	0.999375	7875	3	7878	0.999619	7991	4	7995	0.9995	7762	0	7762	1	7862	4	7866	0.999491	7778	8	7786	0.998973	7783	2	7785	0.999743	7994	3	7997	0.999625	7991	3
Trichuris_trichiura_1_001	10684280	T	A	7988	8	7996	0.998999	7973	20	7993	0.997498	7991	7	7998	0.999125	7985	11	7996	0.998624	7889	4	7893	0.999493	7991	7	7998	0.999125	7759	4	7763	0.999485	7865	14	7879	0.998223	7779	11	7790	0.998588	7786	3	7789	0.999615	7982	13	7995	0.998374	7978	15
Trichuris_trichiura_1_001	10684281	G	A	7970	12	7982	0.998497	7964	23	7987	0.99712	7984	6	7990	0.999249	7983	9	7992	0.998874	7890	11	7901	0.998608	7973	15	7988	0.998122	7746	14	7760	0.998196	7857	21	7878	0.997334	7772	13	7785	0.99833	7780	11	7791	0.998588	7964	22	7986	0.997245	7975	17
Trichuris_trichiura_1_001	10684282	A	T	7932	1	7933	0.999874	7948	2	7950	0.999748	7965	4	7969	0.999498	7952	7	7959	0.99912	7947	1	7948	0.999874	7946	3	7949	0.999623	7906	2	7908	0.999747	7952	5	7957	0.999372	7869	3	7872	0.999619	7852	0	7852	1	7941	2	7943	0.999748	7951	3
Trichuris_trichiura_1_001	10684283	A	T	7978	3	7981	0.999624	7994	1	7995	0.999875	7982	2	7984	0.999749	7990	1	7991	0.999875	7951	3	7954	0.999623	7984	1	7985	0.999875	7932	3	7935	0.999622	7994	1	7995	0.999875	7886	2	7888	0.999746	7857	2	7859	0.999746	7992	4	7996	0.9995	7994	2
Trichuris_trichiura_1_001	10684284	A	T	7967	3	7970	0.999624	7968	1	7969	0.999875	7944	2	7946	0.999748	7959	9	7968	0.99887	7921	3	7924	0.999621	7960	3	7963	0.999623	7909	4	7913	0.999495	7949	7	7956	0.99912	7878	6	7884	0.999239	7847	1	7848	0.999873	7969	6	7975	0.999248	7954	8
Trichuris_trichiura_1_001	10684285	T	A	7958	27	7985	0.996619	7932	41	7973	0.994858	7941	13	7954	0.998366	7958	18	7976	0.997743	7913	14	7927	0.998234	7929	33	7962	0.995855	7890	23	7913	0.997093	7927	30	7957	0.99623	7865	19	7884	0.99759	7839	13	7852	0.998344	7950	38	7988	0.995243	7938	45
Trichuris_trichiura_1_001	10684286	A	G	7942	2	7944	0.999748	7935	2	7937	0.999748	7878	4	7882	0.999493	7942	3	7945	0.999622	7871	3	7874	0.999619	7903	4	7907	0.999494	7879	2	7881	0.999746	7924	4	7928	0.999495	7845	1	7846	0.999873	7798	3	7801	0.999615	7958	3	7961	0.999623	7949	2
Trichuris_trichiura_1_001	10684287	G	A	7987	7	7994	0.999124	7965	20	7985	0.997495	7979	8	7987	0.998998	7969	15	7984	0.998121	7989	5	7994	0.999375	7978	13	7991	0.998373	7973	20	7993	0.997498	7975	15	7990	0.998123	7974	12	7986	0.998497	7984	10	7994	0.998749	7972	14	7986	0.998247	7977	15
Trichuris_trichiura_1_001	10684288	C	A	7953	38	7991	0.995245	7927	60	7987	0.992488	7976	20	7996	0.997499	7968	30	7998	0.996249	7972	22	7994	0.997248	7954	29	7983	0.996367	7960	39	7999	0.995124	7956	37	7993	0.995371	7966	30	7996	0.996248	7966	24	7990	0.996996	7946	43	7989	0.994618	7950	44
Trichuris_trichiura_1_001	10684289	A	T	7981	2	7983	0.999749	7989	2	7991	0.99975	7971	1	7972	0.999875	7987	4	7991	0.999499	7996	2	7998	0.99975	7985	2	7987	0.99975	7989	0	7989	1	7992	2	7994	0.99975	7994	3	7997	0.999625	7991	3	7994	0.999625	7982	5	7987	0.999374	7983	5
Trichuris_trichiura_1_001	10684290	T	A	7986	4	7990	0.999499	7964	24	7988	0.996995	7972	3	7975	0.999624	7986	7	7993	0.999124	7985	3	7988	0.999624	7974	9	7983	0.998873	7974	8	7982	0.998998	7985	8	7993	0.998999	7990	3	7993	0.999625	7991	7	7998	0.999125	7982	8	7990	0.998999	7975	9
Trichuris_trichiura_1_001	10684291	T	A	7822	7	7829	0.999106	7860	11	7871	0.998602	7777	8	7785	0.998972	7811	15	7826	0.998083	7797	10	7807	0.998719	7828	13	7841	0.998342	7816	10	7826	0.998722	7786	8	7794	0.998974	7830	5	7835	0.999362	7830	4	7834	0.999489	7820	15	7835	0.998086	7816	14
Trichuris_trichiura_1_001	10684292	A	T	7860	2	7862	0.999746	7913	3	7916	0.999621	7831	0	7831	1	7866	3	7869	0.999619	7833	1	7834	0.999872	7877	1	7878	0.999873	7841	3	7844	0.999618	7819	3	7822	0.999616	7834	4	7838	0.99949	7833	4	7837	0.99949	7863	2	7865	0.999746	7870	5
Trichuris_trichiura_1_001	10684293	A	G	7989	7	7996	0.999125	7992	2	7994	0.99975	7986	1	7987	0.999875	7996	0	7996	1	7996	0	7996	1	7994	1	7995	0.999875	7994	0	7994	1	7986	7	7993	0.999124	7943	1	7944	0.999874	7984	1	7985	0.999875	7985	2	7987	0.99975	7995	1
Trichuris_trichiura_1_001	10684294	G	A	7978	17	7995	0.997874	7958	26	7984	0.996743	7978	14	7992	0.998248	7981	11	7992	0.998624	7984	9	7993	0.998874	7965	21	7986	0.99737	7981	13	7994	0.998374	7970	18	7988	0.997747	7974	10	7984	0.998747	7978	16	7994	0.997998	7970	22	7992	0.997247	7976	14
Trichuris_trichiura_1_001	10684295	C	A	7976	20	7996	0.997499	7944	44	7988	0.994492	7972	21	7993	0.997373	7972	25	7997	0.996874	7981	15	7996	0.998124	7963	30	7993	0.996247	7982	12	7994	0.998499	7967	30	7997	0.996249	7980	11	7991	0.998623	7979	10	7989	0.998748	7973	20	7993	0.997498	7972	23
Trichuris_trichiura_1_001	10684296	C	T	7788	11	7799	0.99859	7804	9	7813	0.998848	7775	1	7776	0.999871	7797	3	7800	0.999615	4	7683	7687	5.20359e-4	7823	2	7825	0.999744	4	7699	7703	5.19278e-4	7751	61	7812	0.992192	9	7756	7765	0.00115905	1	7691	7692	1.30005e-4	6	7745	7751	7.74094e-4	5	7751
Trichuris_trichiura_1_001	10684297	T	A	7663	12	7675	0.998436	7698	19	7717	0.997538	7593	6	7599	0.99921	7658	5	7663	0.999348	7761	8	7769	0.99897	7726	8	7734	0.998966	7777	5	7782	0.999357	7720	9	7729	0.998836	7804	6	7810	0.999232	7727	5	7732	0.999353	7905	1	7906	0.999874	7881	3
Trichuris_trichiura_1_001	10684298	T	A	7881	11	7892	0.998606	7816	20	7836	0.997448	7818	6	7824	0.999233	7844	10	7854	0.998727	7833	5	7838	0.999362	7858	20	7878	0.997461	7816	8	7824	0.998978	7832	21	7853	0.997326	7819	7	7826	0.999106	7753	10	7763	0.998712	7982	13	7995	0.998374	7945	4
Trichuris_trichiura_1_001	10684299	A	C	7906	1	7907	0.999874	7835	4	7839	0.99949	7830	0	7830	1	7855	1	7856	0.999873	7840	2	7842	0.999745	7874	1	7875	0.999873	7830	1	7831	0.999872	7860	1	7861	0.999873	7829	1	7830	0.999872	7762	2	7764	0.999742	7996	3	7999	0.999625	7957	4
Trichuris_trichiura_1_001	10684300	G	A	7975	10	7985	0.998748	7950	31	7981	0.996116	7971	19	7990	0.997622	7969	15	7984	0.998121	7982	17	7999	0.997875	7971	21	7992	0.997372	7986	10	7996	0.998749	7968	16	7984	0.997996	7974	18	7992	0.997748	7984	7	7991	0.999124	7980	10	7990	0.998748	7981	10
Trichuris_trichiura_1_001	10684301	G	A	7944	32	7976	0.995988	7945	37	7982	0.99536500000000006	7969	18	7987	0.997746	7965	22	7987	0.997246	7968	15	7983	0.998121	7951	25	7976	0.996866	7955	28	7983	0.996493	7954	30	7984	0.996242	7973	20	7993	0.997498	7964	23	7987	0.99712	7946	37	7983	0.99536500000000006	7948	30
Trichuris_trichiura_1_001	10684302	A	T	7765	7	7772	0.999099	7783	9	7792	0.998845	7682	0	7682	1	7764	4	7768	0.999485	7663	5	7668	0.999348	7774	5	7779	0.999357	7722	4	7726	0.999482	7793	5	7798	0.999359	7778	3	7781	0.999614	7758	2	7760	0.999742	7806	6	7812	0.999232	7765	3
Trichuris_trichiura_1_001	10684303	G	T	7924	12	7936	0.998488	7851	14	7865	0.99822	7840	12	7852	0.998472	7935	19	7954	0.997611	7858	6	7864	0.999237	7901	13	7914	0.998357	7876	12	7888	0.998479	7893	17	7910	0.997851	7796	16	7812	0.997952	7802	16	7818	0.997953	7944	21	7965	0.997363	7947	16
Trichuris_trichiura_1_001	10684304	T	A	7729	11	7740	0.998579	7666	16	7682	0.997917	7523	9	7532	0.998805	7686	13	7699	0.998311	7701	12	7713	0.998444	7689	11	7700	0.998571	7820	16	7836	0.997958	7701	26	7727	0.996635	7705	11	7716	0.998574	7715	7	7722	0.999093	7889	12	7901	0.998481	7896	15
Trichuris_trichiura_1_001	10684305	A	C	7808	3	7811	0.999616	7703	2	7705	0.99974	7597	3	7600	0.999605	7738	4	7742	0.999483	7759	1	7760	0.999871	7741	3	7744	0.999613	7866	3	7869	0.999619	7755	4	7759	0.999484	7730	3	7733	0.999612	7730	8	7738	0.998966	7992	0	7992	1	7993	3
Trichuris_trichiura_1_001	10684306	C	A	7787	57	7844	0.992733	7644	83	7727	0.989258	7591	35	7626	0.99541	7724	50	7774	0.993568	7746	47	7793	0.993969	7732	61	7793	0.992172	7850	51	7901	0.993545	7723	54	7777	0.993056	7697	47	7744	0.993931	7719	37	7756	0.995229	7947	47	7994	0.994121	7921	76
Trichuris_trichiura_1_001	10684307	A	C	7861	25	7886	0.99683	7706	15	7721	0.998057	7563	13	7576	0.998284	7762	22	7784	0.997174	7785	15	7800	0.998077	7769	15	7784	0.998073	7901	12	7913	0.998484	7760	9	7769	0.998842	7740	11	7751	0.998581	7767	8	7775	0.998971	7976	3	7979	0.999624	7965	5
Trichuris_trichiura_1_001	10684308	C	A	7940	51	7991	0.993618	7907	83	7990	0.989612	7973	23	7996	0.997124	7950	44	7994	0.994496	7961	31	7992	0.996121	7959	38	7997	0.995248	7951	39	7990	0.995119	7951	45	7996	0.994372	7912	35	7947	0.995596	7943	30	7973	0.996237	7961	32	7993	0.995996	7945	44
Trichuris_trichiura_1_001	10684309	C	T	7383	6	7389	0.999188	7347	6	7353	0.999184	7255	6	7261	0.999174	7373	14	7387	0.998105	7431	11	7442	0.998522	7439	9	7448	0.998792	7530	11	7541	0.998541	7371	8	7379	0.998916	7473	6	7479	0.999198	7456	11	7467	0.998527	9	7462	7471	0.00120466	7554	7
Trichuris_trichiura_1_001	10684310	C	A	7871	47	7918	0.994064	7901	47	7948	0.994087	7847	32	7879	0.995939	7878	36	7914	0.995451	7886	24	7910	0.996966	7886	40	7926	0.994953	7852	38	7890	0.995184	7843	44	7887	0.994421	7865	43	7908	0.994562	7848	29	7877	0.996318	7942	40	7982	0.994989	7885	31
Trichuris_trichiura_1_001	10684311	T	A	7870	22	7892	0.997212	7872	34	7906	0.995699	7806	16	7822	0.997954	7855	11	7866	0.998602	7831	17	7848	0.997834	7854	21	7875	0.997333	7803	30	7833	0.99617	7811	21	7832	0.997319	7793	15	7808	0.998079	7776	14	7790	0.998203	7969	9	7978	0.998872	7841	22
Trichuris_trichiura_1_001	10684312	C	A	7949	21	7970	0.997365	7934	35	7969	0.995608	7945	13	7958	0.998366	7960	16	7976	0.997994	7922	24	7946	0.99698	7954	19	7973	0.997617	7909	8	7917	0.99899	7867	30	7897	0.996201	7816	16	7832	0.997957	7811	13	7824	0.998338	7934	25	7959	0.996859	7945	18
Trichuris_trichiura_1_001	10684313	C	A	7922	47	7969	0.994102	7905	46	7951	0.994215	7903	36	7939	0.995465	7925	33	7958	0.995853	7882	18	7900	0.997722	7899	46	7945	0.99421	7874	24	7898	0.996961	7812	39	7851	0.995032	7773	25	7798	0.996794	7759	22	7781	0.997173	7928	44	7972	0.994481	7934	22
Trichuris_trichiura_1_001	10684314	A	T	7970	4	7974	0.999498	7956	3	7959	0.999623	7931	0	7931	1	7956	7	7963	0.999121	7892	3	7895	0.99962	7952	5	7957	0.999372	7894	2	7896	0.999747	7863	3	7866	0.999619	7803	5	7808	0.99936	7779	1	7780	0.999871	7938	2	7940	0.999748	7974	4
Trichuris_trichiura_1_001	10684315	T	A	7981	15	7996	0.998124	7956	29	7985	0.996368	7978	11	7989	0.998623	7984	14	7998	0.99825	7976	8	7984	0.998998	7982	11	7993	0.998624	7961	7	7968	0.999121	7926	12	7938	0.998488	7851	4	7855	0.999491	7830	8	7838	0.998979	7986	5	7991	0.999374	7972	10
Trichuris_trichiura_1_001	10684316	G	A	7939	31	7970	0.99611	7930	39	7969	0.995106	7947	24	7971	0.996989	7940	32	7972	0.995986	7925	33	7958	0.995853	7949	26	7975	0.99674	7932	28	7960	0.996482	7896	36	7932	0.995461	7814	22	7836	0.997192	7806	11	7817	0.998593	7952	22	7974	0.997241	7940	32
Trichuris_trichiura_1_001	10684317	A	C	7798	6	7804	0.999231	7895	7	7902	0.999114	7774	3	7777	0.999614	7810	2	7812	0.999744	7822	4	7826	0.999489	7839	3	7842	0.999617	7825	2	7827	0.999744	7807	2	7809	0.999744	7727	9	7736	0.998837	7695	3	7698	0.99961	7892	9	7901	0.998861	7831	8
Trichuris_trichiura_1_001	10684318	C	A	7783	31	7814	0.996033	7856	54	7910	0.993173	7772	24	7796	0.996921	7793	27	7820	0.996547	7795	24	7819	0.996931	7814	33	7847	0.995795	7799	34	7833	0.995659	7770	39	7809	0.995006	7715	25	7740	0.99677	7682	22	7704	0.997144	7889	24	7913	0.996967	7828	25
Trichuris_trichiura_1_001	10684319	G	A	7356	14	7370	0.9981	7382	18	7400	0.997568	7169	13	7182	0.99819	7304	13	7317	0.998223	7182	10	7192	0.99861	7394	9	7403	0.998784	7350	10	7360	0.998641	7292	14	7306	0.998084	7244	13	7257	0.998209	7134	10	7144	0.9986	7268	12	7280	0.998352	7343	13
Trichuris_trichiura_1_001	10684320	G	T	7962	20	7982	0.997494	7714	24	7738	0.996898	7906	10	7916	0.998737	7758	24	7782	0.996916	7729	10	7739	0.998708	7845	12	7857	0.998473	7636	15	7651	0.998039	7631	21	7652	0.997256	7447	13	7460	0.998257	7326	16	7342	0.997821	7970	8	7978	0.998997	7951	15
Trichuris_trichiura_1_001	10684321	C	A	7858	91	7949	0.988552	7616	122	7738	0.984234	7842	66	7908	0.991654	7707	91	7798	0.98833	7645	60	7705	0.992213	7764	96	7860	0.987786	7579	69	7648	0.990978	7548	95	7643	0.98757	7395	61	7456	0.991819	7247	53	7300	0.99274	7868	91	7959	0.988566	7869	86
Trichuris_trichiura_1_001	10684322	A	T	7977	7	7984	0.999123	7856	11	7867	0.998602	7987	4	7991	0.999499	7958	9	7967	0.99887	7834	4	7838	0.99949	7975	11	7986	0.998623	7745	4	7749	0.999484	7750	6	7756	0.999226	7503	6	7509	0.999201	7376	9	7385	0.998781	7988	5	7993	0.999374	7984	6
Trichuris_trichiura_1_001	10684323	C	A	7952	44	7996	0.994497	7793	73	7866	0.99072	7968	30	7998	0.996249	7938	40	7978	0.994986	7813	40	7853	0.994906	7949	38	7987	0.995242	7730	31	7761	0.996006	7709	51	7760	0.993428	7480	31	7511	0.995873	7356	31	7387	0.995803	7962	29	7991	0.996371	7952	43
Trichuris_trichiura_1_001	10684324	T	A	7903	9	7912	0.998862	7819	8	7827	0.998978	7913	7	7920	0.999116	7929	4	7933	0.999496	7773	3	7776	0.999614	7935	6	7941	0.999244	7700	5	7705	0.999351	7698	10	7708	0.998703	7446	2	7448	0.999731	7331	3	7334	0.999591	7948	3	7951	0.999623	7934	7
Trichuris_trichiura_1_001	10684325	G	A	7965	20	7985	0.997495	7949	36	7985	0.995492	7974	17	7991	0.997873	7983	10	7993	0.998749	7973	15	7988	0.998122	7968	18	7986	0.997746	7977	11	7988	0.998623	7971	18	7989	0.997747	7834	29	7863	0.996312	7716	20	7736	0.997415	7978	12	7990	0.998498	7972	18
Trichuris_trichiura_1_001	10684326	A	T	7993	2	7995	0.99975	7988	4	7992	0.999499	7995	2	7997	0.99975	7985	3	7988	0.999624	7996	0	7996	1	7993	1	7994	0.999875	7992	3	7995	0.999625	7999	0	7999	1	7879	4	7883	0.999493	7761	3	7764	0.999614	7984	4	7988	0.999499	7998	0
Trichuris_trichiura_1_001	10684327	A	T	7985	8	7993	0.998999	7991	5	7996	0.999375	7993	4	7997	0.9995	7989	1	7990	0.999875	7991	3	7994	0.999625	7988	1	7989	0.999875	7984	4	7988	0.999499	7989	4	7993	0.9995	7996	1	7997	0.999875	7987	4	7991	0.999499	7991	3	7994	0.999625	7985	7
Trichuris_trichiura_1_001	10684328	T	A	7958	38	7996	0.995248	7956	34	7990	0.995745	7971	27	7998	0.996624	7963	34	7997	0.995748	7965	31	7996	0.996123	7969	25	7994	0.996873	7967	30	7997	0.996249	7957	36	7993	0.995496	7974	23	7997	0.997124	7969	23	7992	0.997122	7978	21	7999	0.997375	7972	24
Trichuris_trichiura_1_001	10684329	A	C	7799	2	7801	0.999744	7830	0	7830	1	7780	2	7782	0.999743	7818	4	7822	0.999489	7775	1	7776	0.999871	7818	1	7819	0.999872	7815	1	7816	0.999872	7800	2	7802	0.999744	7766	5	7771	0.999357	7798	4	7802	0.999487	7802	3	7805	0.999616	7830	3
Trichuris_trichiura_1_001	10684330	T	A	7808	13	7821	0.998338	7820	17	7837	0.997831	7782	5	7787	0.999358	7826	7	7833	0.999106	7775	9	7784	0.998844	7816	7	7823	0.999105	7809	16	7825	0.997955	7788	12	7800	0.998462	7765	12	7777	0.998457	7800	6	7806	0.999231	7823	13	7836	0.998341	7831	10
Trichuris_trichiura_1_001	10684331	T	A	7785	10	7795	0.998717	7772	14	7786	0.998202	7753	4	7757	0.999484	7781	10	7791	0.998716	7718	3	7721	0.999611	7768	6	7774	0.999228	7778	10	7788	0.998716	7735	14	7749	0.998193	7718	4	7722	0.999482	7757	4	7761	0.999485	7790	3	7793	0.999615	7799	5
Trichuris_trichiura_1_001	10684332	A	C	7821	1	7822	0.999872	7780	4	7784	0.999486	7783	3	7786	0.999615	7804	2	7806	0.999744	7730	2	7732	0.999741	7777	0	7777	1	7799	3	7802	0.999615	7759	5	7764	0.999356	7723	1	7724	0.999871	7762	1	7763	0.999871	7810	2	7812	0.999744	7809	6
Trichuris_trichiura_1_001	10684333	C	A	7786	33	7819	0.99578	7720	60	7780	0.992288	7742	33	7775	0.995756	7768	29	7797	0.996281	7707	23	7730	0.997025	7740	31	7771	0.996011	7764	32	7796	0.995895	7722	37	7759	0.995231	7679	31	7710	0.995979	7739	21	7760	0.997294	7788	24	7812	0.996928	7785	27
Trichuris_trichiura_1_001	10684334	G	T	7506	7	7513	0.999068	7434	18	7452	0.997585	7408	8	7416	0.998921	7484	10	7494	0.998666	7388	8	7396	0.998918	7454	10	7464	0.99866	7480	11	7491	0.998532	7445	9	7454	0.998793	7383	11	7394	0.998512	7405	13	7418	0.998248	7500	13	7513	0.99827	7520	12
Trichuris_trichiura_1_001	10684335	C	A	7474	105	7579	0.986146	7356	99	7455	0.98672	7359	46	7405	0.993788	7449	107	7556	0.985839	7352	71	7423	0.990435	7427	87	7514	0.988422	7453	82	7535	0.989117	7414	86	7500	0.988533	7340	69	7409	0.990687	7391	56	7447	0.99248	7489	117	7606	0.984617	7515	106
Trichuris_trichiura_1_001	10684336	A	T	7226	5	7231	0.999309	7071	3	7074	0.999576	7070	2	7072	0.999717	7294	4	7298	0.999452	7072	5	7077	0.999293	7250	2	7252	0.999724	7177	4	7181	0.999443	7250	10	7260	0.998623	7107	2	7109	0.999719	7082	5	7087	0.999294	7345	5	7350	0.99932	7363	5
Trichuris_trichiura_1_001	10684337	T	A	7664	32	7696	0.995842	7145	36	7181	0.994987	7363	15	7378	0.997967	7480	30	7510	0.996005	7241	19	7260	0.997383	7473	27	7500	0.9964	7288	22	7310	0.99699	7357	35	7392	0.995265	7142	18	7160	0.997486	7142	24	7166	0.996651	7574	21	7595	0.997235	7541	34
Trichuris_trichiura_1_001	10684338	C	A	7660	22	7682	0.997136	7102	34	7136	0.995235	7330	10	7340	0.998638	7471	15	7486	0.997996	7185	20	7205	0.997224	7467	18	7485	0.997595	7260	12	7272	0.99835	7336	32	7368	0.995657	7129	15	7144	0.9979	7113	19	7132	0.997336	7566	11	7577	0.998548	7556	14
Trichuris_trichiura_1_001	10684339	G	T	7977	7	7984	0.999123	7292	18	7310	0.997538	7592	5	7597	0.999342	7662	12	7674	0.998436	7391	7	7398	0.999054	7702	4	7706	0.999481	7447	3	7450	0.999597	7486	15	7501	0.998	7219	11	7230	0.998479	7199	10	7209	0.998613	7845	7	7852	0.999109	7813	4
Trichuris_trichiura_1_001	10684340	T	A	7988	10	7998	0.99875	7315	11	7326	0.998498	7603	2	7605	0.999737	7688	4	7692	0.99948	7405	6	7411	0.99919	7707	5	7712	0.999352	7460	4	7464	0.999464	7515	2	7517	0.999734	7235	8	7243	0.998895	7209	5	7214	0.999307	7862	12	7874	0.998476	7834	10
Trichuris_trichiura_1_001	10684341	A	T	7991	3	7994	0.999625	7327	2	7329	0.999727	7605	2	7607	0.999737	7690	2	7692	0.99974	7417	2	7419	0.99973	7703	6	7709	0.999222	7456	5	7461	0.99933	7516	6	7522	0.999202	7237	4	7241	0.999448	7215	4	7219	0.999446	7875	4	7879	0.999492	7846	2
Trichuris_trichiura_1_001	10684342	A	C	7997	3	8000	0.999625	7342	6	7348	0.999183	7620	2	7622	0.999738	7738	4	7742	0.999483	7452	0	7452	1	7743	0	7743	1	7473	4	7477	0.999465	7548	1	7549	0.999868	7249	2	7251	0.999724	7234	5	7239	0.999309	7975	1	7976	0.999875	7899	6
Trichuris_trichiura_1_001	10684343	A	T	7986	3	7989	0.999624	7350	2	7352	0.999728	7622	2	7624	0.999738	7740	6	7746	0.999225	7451	3	7454	0.999598	7746	1	7747	0.999871	7475	1	7476	0.999866	7546	3	7549	0.999603	7252	1	7253	0.999862	7238	2	7240	0.999724	7975	4	7979	0.999499	7906	4
Trichuris_trichiura_1_001	10684344	G	A	7954	31	7985	0.996118	7551	24	7575	0.996832	7973	16	7989	0.997997	7966	21	7987	0.997371	7760	28	7788	0.996405	7972	20	7992	0.997497	7673	28	7701	0.996364	7702	30	7732	0.99612	7361	15	7376	0.997966	7325	17	7342	0.997685	7952	23	7975	0.997116	7953	24
Trichuris_trichiura_1_001	10684345	A	T	7976	2	7978	0.999749	7580	4	7584	0.999473	7983	4	7987	0.999499	7986	3	7989	0.999624	7791	7	7798	0.999102	7986	5	7991	0.999374	7704	1	7705	0.99987	7745	1	7746	0.999871	7380	5	7385	0.999323	7345	5	7350	0.99932	7975	11	7986	0.998623	7992	3
Trichuris_trichiura_1_001	10684346	A	T	7891	5	7896	0.999367	7561	10	7571	0.998679	7912	4	7916	0.999495	7920	2	7922	0.999748	7798	7	7805	0.999103	7912	0	7912	1	7718	2	7720	0.999741	7715	6	7721	0.999223	7364	2	7366	0.999728	7341	4	7345	0.999455	7962	6	7968	0.999247	7959	4
Trichuris_trichiura_1_001	10684347	T	A	7885	13	7898	0.998354	7555	12	7567	0.998414	7911	5	7916	0.999368	7909	13	7922	0.998359	7786	10	7796	0.998717	7910	12	7922	0.998485	7729	11	7740	0.998579	7702	12	7714	0.998444	7355	11	7366	0.998507	7347	3	7350	0.999592	7972	12	7984	0.998497	7956	16
Trichuris_trichiura_1_001	10684348	T	A	7802	13	7815	0.998337	7506	18	7524	0.997608	7818	12	7830	0.998467	7853	15	7868	0.998094	7690	11	7701	0.998572	7848	10	7858	0.998727	7652	15	7667	0.998044	7635	14	7649	0.99817	7286	10	7296	0.998629	7260	10	7270	0.998624	7893	21	7914	0.997346	7897	15
Trichuris_trichiura_1_001	10684349	A	T	7990	2	7992	0.99975	7610	7	7617	0.999081	7990	1	7991	0.999875	7963	5	7968	0.999372	7817	3	7820	0.999616	7989	7	7996	0.999125	7768	5	7773	0.999357	7719	6	7725	0.999223	7344	1	7345	0.999864	7333	1	7334	0.999864	7990	4	7994	0.9995	7989	8
Trichuris_trichiura_1_001	10684350	T	A	7969	14	7983	0.998246	7595	20	7615	0.997374	7977	14	7991	0.998248	7940	32	7972	0.995986	7809	16	7825	0.997955	7968	18	7986	0.997746	7756	20	7776	0.997428	7712	15	7727	0.998059	7320	21	7341	0.997139	7324	20	7344	0.997277	7978	15	7993	0.998123	7965	28
Trichuris_trichiura_1_001	10684351	T	A	7982	8	7990	0.998999	7638	12	7650	0.998431	7992	3	7995	0.999625	7988	8	7996	0.998999	7842	6	7848	0.999235	7983	4	7987	0.999499	7798	4	7802	0.999487	7762	6	7768	0.999228	7348	8	7356	0.998912	7343	7	7350	0.999048	7982	8	7990	0.998999	7985	9
Trichuris_trichiura_1_001	10684352	T	A	7982	11	7993	0.998624	7709	20	7729	0.997412	7982	11	7993	0.998624	7979	17	7996	0.997874	7879	8	7887	0.998986	7983	13	7996	0.998374	7848	6	7854	0.999236	7804	15	7819	0.998082	7382	9	7391	0.998782	7375	10	7385	0.998646	7982	15	7997	0.998124	7981	16
Trichuris_trichiura_1_001	10684353	A	T	7839	6	7845	0.999235	7765	2	7767	0.999743	7882	1	7883	0.999873	7912	5	7917	0.999368	7802	6	7808	0.999232	7894	2	7896	0.999747	7851	2	7853	0.999745	7813	7	7820	0.999105	7316	3	7319	0.99959	7328	3	7331	0.999591	7912	5	7917	0.999368	7899	5
Trichuris_trichiura_1_001	10684354	T	A	7828	12	7840	0.998469	7723	36	7759	0.99536	7880	4	7884	0.999493	7898	17	7915	0.997852	7777	27	7804	0.99654	7870	13	7883	0.998351	7824	21	7845	0.997323	7777	27	7804	0.99654	7285	20	7305	0.997262	7308	15	7323	0.997952	7884	18	7902	0.997722	7867	19
Trichuris_trichiura_1_001	10684355	T	A	7849	7	7856	0.999109	7796	8	7804	0.998975	7895	5	7900	0.999367	7940	8	7948	0.998993	7823	7	7830	0.999106	7916	2	7918	0.999747	7835	6	7841	0.999235	7821	5	7826	0.999361	7290	8	7298	0.998904	7328	2	7330	0.999727	7944	8	7952	0.998994	7924	11
Trichuris_trichiura_1_001	10684356	A	T	7895	0	7895	1	7818	5	7823	0.999361	7929	1	7930	0.999874	7974	1	7975	0.999875	7841	4	7845	0.99949	7938	3	7941	0.999622	7857	1	7858	0.999873	7847	3	7850	0.999618	7309	2	7311	0.999726	7345	2	7347	0.999728	7982	6	7988	0.999249	7976	2
Trichuris_trichiura_1_001	10684357	A	T	7902	4	7906	0.999494	7819	9	7828	0.99885	7929	2	7931	0.999748	7960	9	7969	0.998871	7844	3	7847	0.999618	7939	3	7942	0.999622	7856	4	7860	0.999491	7837	5	7842	0.999362	7306	7	7313	0.999043	7339	10	7349	0.998639	7972	11	7983	0.998622	7967	9
Trichuris_trichiura_1_001	10684358	T	A	7942	15	7957	0.998115	7824	11	7835	0.998596	7945	14	7959	0.998241	7938	22	7960	0.997236	7830	13	7843	0.998342	7946	12	7958	0.998492	7894	14	7908	0.99823	7847	18	7865	0.997711	7286	11	7297	0.998493	7345	10	7355	0.99864	7959	17	7976	0.997869	7946	11
Trichuris_trichiura_1_001	10684359	C	A	7920	42	7962	0.994725	7773	54	7827	0.993101	7948	27	7975	0.996614	7918	40	7958	0.994974	7829	22	7851	0.997198	7914	32	7946	0.995973	7867	41	7908	0.994815	7824	50	7874	0.99365	7263	30	7293	0.995886	7299	43	7342	0.994143	7932	51	7983	0.993611	7914	52
Trichuris_trichiura_1_001	10684360	A	G	7967	3	7970	0.999624	7827	3	7830	0.999617	7979	1	7980	0.999875	7974	2	7976	0.999749	7854	2	7856	0.999745	7947	5	7952	0.999371	7910	1	7911	0.999874	7866	2	7868	0.999746	7287	1	7288	0.999863	7346	0	7346	1	7966	5	7971	0.999373	7974	0
Trichuris_trichiura_1_001	10684361	T	A	7980	16	7996	0.997999	7955	40	7995	0.994997	7982	15	7997	0.998124	7967	25	7992	0.996872	7970	22	7992	0.997247	7976	18	7994	0.997748	7969	25	7994	0.996873	7962	31	7993	0.996122	7414	24	7438	0.996773	7502	14	7516	0.998137	7979	17	7996	0.997874	7969	24
Trichuris_trichiura_1_001	10684362	C	A	7978	9	7987	0.998873	7956	33	7989	0.995869	7984	8	7992	0.998999	7963	20	7983	0.997495	7977	15	7992	0.998123	7980	8	7988	0.998998	7978	11	7989	0.998623	7959	25	7984	0.996869	7427	20	7447	0.997314	7509	12	7521	0.998404	7957	24	7981	0.996993	7965	23
Trichuris_trichiura_1_001	10684363	G	T	7959	24	7983	0.996994	7920	57	7977	0.992854	7969	23	7992	0.997122	7956	25	7981	0.996868	7970	18	7988	0.997747	7960	23	7983	0.997119	7956	24	7980	0.996992	7939	38	7977	0.995236	7438	22	7460	0.997051	7507	27	7534	0.996416	7952	26	7978	0.996741	7955	35
Trichuris_trichiura_1_001	10684364	A	T	7992	4	7996	0.9995	7990	6	7996	0.99925	7997	0	7997	1	7991	2	7993	0.99975	7995	2	7997	0.99975	7990	5	7995	0.999375	7995	1	7996	0.999875	7980	9	7989	0.998873	7500	6	7506	0.999201	7574	3	7577	0.999604	7984	11	7995	0.998624	7990	7
Trichuris_trichiura_1_001	10684365	A	C	7995	0	7995	1	7987	8	7995	0.998999	7991	4	7995	0.9995	7985	4	7989	0.999499	7983	5	7988	0.999374	7983	3	7986	0.999624	7985	8	7993	0.998999	7996	2	7998	0.99975	7582	5	7587	0.999341	7693	4	7697	0.99948	7981	8	7989	0.998999	7992	7
Trichuris_trichiura_1_001	10684366	A	T	7982	10	7992	0.998749	7976	13	7989	0.998373	7991	4	7995	0.9995	7984	7	7991	0.999124	7982	10	7992	0.998749	7983	8	7991	0.998999	7980	10	7990	0.998748	7983	10	7993	0.998749	7618	10	7628	0.998689	7713	10	7723	0.998705	7976	10	7986	0.998748	7981	12
Trichuris_trichiura_1_001	10684367	T	A	7962	16	7978	0.997994	7957	25	7982	0.996868	7981	5	7986	0.999374	7962	18	7980	0.997744	7964	19	7983	0.99762	7961	18	7979	0.997744	7967	19	7986	0.997621	7958	24	7982	0.996993	7613	15	7628	0.998034	7701	19	7720	0.997539	7972	12	7984	0.998497	7968	17
Trichuris_trichiura_1_001	10684368	G	T	7956	26	7982	0.996743	7916	55	7971	0.9931	7975	15	7990	0.998123	7965	16	7981	0.997995	7962	23	7985	0.99712	7973	14	7987	0.998247	7964	22	7986	0.997245	7951	33	7984	0.995867	7594	21	7615	0.997242	7690	23	7713	0.997018	7933	20	7953	0.997485	7948	37
Trichuris_trichiura_1_001	10684369	C	G	7951	0	7951	1	7904	3	7907	0.999621	7976	1	7977	0.999875	7946	3	7949	0.999623	7950	0	7950	1	7947	0	7947	1	7944	0	7944	1	7932	2	7934	0.999748	7588	1	7589	0.999868	7701	1	7702	0.99987	3	7808	7811	3.84074e-4	7946	1
Trichuris_trichiura_1_001	10684370	A	T	7867	6	7873	0.999238	7892	10	7902	0.998734	7928	1	7929	0.999874	7927	5	7932	0.99937	7875	4	7879	0.999492	7913	5	7918	0.999369	7889	4	7893	0.999493	7905	5	7910	0.999368	7548	3	7551	0.999603	7654	1	7655	0.999869	7790	9	7799	0.998846	7900	8
Trichuris_trichiura_1_001	10684371	G	T	7968	22	7990	0.997247	7941	44	7985	0.99449	7983	14	7997	0.998249	7964	20	7984	0.997495	7978	10	7988	0.998748	7969	20	7989	0.997497	7964	19	7983	0.99762	7963	26	7989	0.996746	7830	22	7852	0.997198	7862	27	7889	0.996578	7944	42	7986	0.994741	7970	24
Trichuris_trichiura_1_001	10684372	C	A	7956	27	7983	0.996618	7931	48	7979	0.993984	7969	20	7989	0.997497	7947	25	7972	0.996864	7955	22	7977	0.997242	7973	15	7988	0.998122	7967	23	7990	0.997121	7941	33	7974	0.995862	7914	36	7950	0.995472	7938	46	7984	0.994238	7957	28	7985	0.996493	7954	27
Trichuris_trichiura_1_001	10684373	C	A	7937	51	7988	0.993615	7879	98	7977	0.987715	7960	25	7985	0.996869	7930	51	7981	0.99361	7942	42	7984	0.994739	7942	36	7978	0.995488	7917	63	7980	0.992105	7914	62	7976	0.992227	7925	60	7985	0.992486	7912	59	7971	0.992598	7949	43	7992	0.99462	7934	53
Trichuris_trichiura_1_001	10684374	A	T	7949	4	7953	0.999497	7968	11	7979	0.998621	7974	3	7977	0.999624	7969	7	7976	0.999122	7962	2	7964	0.999749	7960	8	7968	0.998996	7972	6	7978	0.999248	7969	5	7974	0.999373	7968	5	7973	0.999373	7973	5	7978	0.999373	7984	13	7997	0.998374	7971	5
Trichuris_trichiura_1_001	10684375	G	T	7970	27	7997	0.996624	7954	35	7989	0.995619	7978	15	7993	0.998123	7966	26	7992	0.996747	7971	17	7988	0.997872	7960	29	7989	0.99637	7974	15	7989	0.998122	7975	18	7993	0.997748	7957	25	7982	0.996868	7967	21	7988	0.997371	7962	28	7990	0.996496	7977	16
Trichuris_trichiura_1_001	10684376	T	A	7992	5	7997	0.999375	7987	10	7997	0.99875	7987	7	7994	0.999124	7990	5	7995	0.999375	7985	7	7992	0.999124	7985	5	7990	0.999374	7986	4	7990	0.999499	7976	10	7986	0.998748	7978	15	7993	0.998123	7981	13	7994	0.998374	7988	10	7998	0.99875	7982	8
Trichuris_trichiura_1_001	10684377	A	T	7975	7	7982	0.999123	7976	8	7984	0.998998	7979	5	7984	0.999374	7970	12	7982	0.998497	7983	6	7989	0.999249	7979	10	7989	0.998748	7986	6	7992	0.999249	7988	7	7995	0.999124	7976	7	7983	0.999123	7980	9	7989	0.998873	7979	7	7986	0.999123	7976	12
Trichuris_trichiura_1_001	10684378	A	T	7972	7	7979	0.999123	7979	8	7987	0.998998	7983	2	7985	0.99975	7972	3	7975	0.999624	7978	8	7986	0.998998	7982	4	7986	0.999499	7973	2	7975	0.999749	7971	3	7974	0.999624	7978	6	7984	0.999248	7974	1	7975	0.999875	7925	5	7930	0.999369	7967	5
Trichuris_trichiura_1_001	10684379	G	T	7958	20	7978	0.997493	7919	51	7970	0.993601	7973	15	7988	0.998122	7952	30	7982	0.996242	7970	19	7989	0.997622	7972	18	7990	0.997747	7958	21	7979	0.997368	7955	27	7982	0.996617	7957	10	7967	0.998745	7936	27	7963	0.996609	7961	26	7987	0.996745	7950	31
Trichuris_trichiura_1_001	10684380	C	A	7880	26	7906	0.996711	7848	39	7887	0.995055	7909	15	7924	0.998107	7884	17	7901	0.997848	7885	23	7908	0.997092	7867	10	7877	0.99873	7874	26	7900	0.996709	7877	31	7908	0.99608	7849	47	7896	0.994048	7864	48	7912	0.993933	7946	22	7968	0.997239	7908	19
Trichuris_trichiura_1_001	10684381	T	A	7771	5	7776	0.999357	7758	11	7769	0.998584	7736	3	7739	0.999612	7756	8	7764	0.99897	7686	9	7695	0.99883	7719	9	7728	0.998835	7755	3	7758	0.999613	7740	12	7752	0.998452	7721	10	7731	0.998707	7714	10	7724	0.998705	7827	6	7833	0.999234	7796	5
Trichuris_trichiura_1_001	10684382	G	T	7898	30	7928	0.996216	7860	45	7905	0.994307	7896	16	7912	0.997978	7866	36	7902	0.995444	7874	23	7897	0.997088	7903	24	7927	0.996972	7888	26	7914	0.996715	7856	39	7895	0.99505999999999994	7858	27	7885	0.996576	7870	28	7898	0.996455	7916	35	7951	0.995598	7895	32
Trichuris_trichiura_1_001	10684383	G	T	7966	22	7988	0.997246	7922	43	7965	0.994601	7980	14	7994	0.998249	7952	32	7984	0.995992	7972	15	7987	0.998122	7961	27	7988	0.99662	7937	31	7968	0.996109	7944	32	7976	0.995988	7909	26	7935	0.996723	7926	27	7953	0.996605	7953	32	7985	0.995992	7942	37
Trichuris_trichiura_1_001	10684384	T	G	7929	13	7942	0.998363	7924	11	7935	0.998614	7912	6	7918	0.999242	7929	13	7942	0.998363	7896	9	7905	0.998861	7929	9	7938	0.998866	7900	9	7909	0.998862	7918	18	7936	0.997732	7864	16	7880	0.99797	7883	21	7904	0.997343	7909	11	7920	0.998611	7923	18
Trichuris_trichiura_1_001	10684385	G	T	7867	101	7968	0.987324	7780	187	7967	0.976528	7916	64	7980	0.99198	7848	116	7964	0.985434	7918	57	7975	0.992853	7845	121	7966	0.98481	7858	109	7967	0.986319	7827	133	7960	0.983291	7865	102	7967	0.987197	7842	124	7966	0.984434	7822	146	7968	0.981677	7797	169
Trichuris_trichiura_1_001	10684386	A	G	7969	2	7971	0.999749	7966	1	7967	0.999874	7947	4	7951	0.999497	7960	1	7961	0.999874	7956	3	7959	0.999623	7955	0	7955	1	7963	3	7966	0.999623	7967	1	7968	0.999874	7955	1	7956	0.999874	7967	0	7967	1	7947	3	7950	0.999623	7963	2
Trichuris_trichiura_1_001	10684387	A	T	7989	4	7993	0.9995	7977	15	7992	0.998123	7987	7	7994	0.999124	7982	14	7996	0.998249	7987	9	7996	0.998874	7981	10	7991	0.998749	7981	7	7988	0.999124	7973	15	7988	0.998122	7977	9	7986	0.998873	7983	9	7992	0.998874	7984	13	7997	0.998374	7984	6
Trichuris_trichiura_1_001	10684388	T	A	7981	12	7993	0.998499	7982	17	7999	0.997875	7986	6	7992	0.999249	7985	9	7994	0.998874	7979	12	7991	0.998498	7985	8	7993	0.998999	7979	8	7987	0.998998	7967	16	7983	0.997996	7972	12	7984	0.998497	7971	23	7994	0.997123	7987	12	7999	0.9985	7970	23
Trichuris_trichiura_1_001	10684389	A	T	7840	22	7862	0.997202	7871	35	7906	0.995573	7860	14	7874	0.998222	7871	22	7893	0.997213	7849	10	7859	0.998728	7843	18	7861	0.99771	7842	23	7865	0.997076	7861	17	7878	0.997842	7850	25	7875	0.996825	7874	13	7887	0.998352	7830	32	7862	0.99593	7851	34
Trichuris_trichiura_1_001	10684390	G	A	7854	26	7880	0.996701	7848	37	7885	0.995308	7868	21	7889	0.997338	7858	46	7904	0.99418	7845	20	7865	0.997457	7832	29	7861	0.996311	7849	20	7869	0.997458	7840	37	7877	0.995303	7809	43	7852	0.994524	7828	28	7856	0.996436	7857	31	7888	0.99607	7854	27
Trichuris_trichiura_1_001	10684391	A	T	7745	20	7765	0.997424	7663	40	7703	0.994807	7713	11	7724	0.998576	7770	23	7793	0.997049	7686	18	7704	0.997664	7700	20	7720	0.997409	7700	22	7722	0.997151	7705	32	7737	0.995864	7654	24	7678	0.996874	7634	22	7656	0.997126	7710	33	7743	0.995738	7728	20
Trichuris_trichiura_1_001	10684392	T	A	7735	24	7759	0.996907	7671	36	7707	0.995329	7666	9	7675	0.998827	7740	25	7765	0.99678	7668	11	7679	0.998568	7682	25	7707	0.996756	7677	23	7700	0.997013	7668	34	7702	0.995586	7637	27	7664	0.996477	7628	27	7655	0.996473	7727	39	7766	0.994978	7721	39
Trichuris_trichiura_1_001	10684393	A	T	7753	19	7772	0.997555	7694	31	7725	0.995987	7708	9	7717	0.998834	7767	28	7795	0.996408	7688	12	7700	0.998442	7712	17	7729	0.9978	7704	10	7714	0.998704	7705	20	7725	0.997411	7661	14	7675	0.998176	7645	11	7656	0.998563	7780	22	7802	0.99718	7748	24
Trichuris_trichiura_1_001	10684394	C	A	7871	33	7904	0.995825	7664	74	7738	0.990437	7788	21	7809	0.997311	7850	28	7878	0.996446	7711	32	7743	0.995867	7842	25	7867	0.996822	7720	43	7763	0.994461	7762	44	7806	0.994363	7599	73	7672	0.990485	7622	51	7673	0.993353	7839	32	7871	0.995934	7820	47
Trichuris_trichiura_1_001	10684395	G	T	7937	34	7971	0.995735	7817	74	7891	0.990622	7968	20	7988	0.997496	7919	46	7965	0.994225	7913	22	7935	0.997227	7939	38	7977	0.995236	7850	32	7882	0.99594	7915	44	7959	0.994472	7721	41	7762	0.994718	7747	34	7781	0.99563	7918	52	7970	0.993476	7909	51
Trichuris_trichiura_1_001	10684396	C	T	7922	36	7958	0.995476	7863	50	7913	0.993681	7936	20	7956	0.997486	7920	40	7960	0.994975	7925	29	7954	0.996354	7912	38	7950	0.99522	7911	40	7951	0.994969	7878	53	7931	0.993317	7875	53	7928	0.993315	7903	35	7938	0.995591	7897	40	7937	0.99496	7897	45
Trichuris_trichiura_1_001	10684397	T	A	7926	29	7955	0.996354	7951	30	7981	0.996241	7955	14	7969	0.998243	7941	25	7966	0.996862	7925	13	7938	0.998362	7941	29	7970	0.996361	7933	22	7955	0.997234	7928	38	7966	0.99523	7931	34	7965	0.995731	7935	24	7959	0.996985	7921	31	7952	0.996102	7931	36
Trichuris_trichiura_1_001	10684398	A	T	7968	9	7977	0.998872	7939	24	7963	0.996986	7949	4	7953	0.999497	7942	14	7956	0.99824	7896	14	7910	0.99823	7929	20	7949	0.997484	7929	14	7943	0.998237	7948	25	7973	0.996864	7920	15	7935	0.99811	7917	15	7932	0.998109	7936	20	7956	0.997486	7926	22
Trichuris_trichiura_1_001	10684399	G	A	7891	60	7951	0.992454	7805	91	7896	0.988475	7895	40	7935	0.994959	7840	74	7914	0.990649	7858	41	7899	0.994809	7849	66	7915	0.991661	7879	42	7921	0.994698	7868	66	7934	0.991681	7847	51	7898	0.993543	7835	65	7900	0.991772	7825	102	7927	0.987133	7818	101
Trichuris_trichiura_1_001	10684400	A	T	7975	13	7988	0.998373	7929	36	7965	0.99548	7950	10	7960	0.998744	7936	15	7951	0.998113	7911	8	7919	0.99899	7937	17	7954	0.99786300000000006	7932	14	7946	0.998238	7972	12	7984	0.998497	7905	27	7932	0.996596	7915	17	7932	0.997857	7954	24	7978	0.996992	7951	15
Trichuris_trichiura_1_001	10684401	A	T	7923	4	7927	0.999495	7938	24	7962	0.996986	7961	6	7967	0.999247	7949	8	7957	0.998995	7916	6	7922	0.999243	7953	7	7960	0.999121	7953	2	7955	0.999749	7979	10	7989	0.998748	7925	8	7933	0.998992	7917	13	7930	0.998361	7988	8	7996	0.998999	7966	3
Trichuris_trichiura_1_001	10684402	A	T	7986	6	7992	0.999249	7950	11	7961	0.998618	7981	5	7986	0.999374	7947	12	7959	0.998492	7922	7	7929	0.999117	7944	6	7950	0.999245	7939	8	7947	0.998993	7967	8	7975	0.998997	7916	12	7928	0.998486	7920	5	7925	0.999369	7969	13	7982	0.998371	7962	11
Trichuris_trichiura_1_001	10684403	C	A	7937	33	7970	0.995859	7838	74	7912	0.99064700000000006	7941	22	7963	0.997237	7909	42	7951	0.994718	7908	27	7935	0.996597	7929	42	7971	0.994731	7920	46	7966	0.994225	7906	46	7952	0.994215	7866	43	7909	0.994563	7847	59	7906	0.992537	7900	48	7948	0.993961	7918	44
Trichuris_trichiura_1_001	10684404	C	A	7800	73	7873	0.990728	7692	112	7804	0.985648	7805	51	7856	0.993508	7796	71	7867	0.990975	7734	48	7782	0.993832	7821	54	7875	0.993143	7789	60	7849	0.992356	7771	84	7855	0.989306	7725	83	7808	0.98937	7669	95	7764	0.987764	7751	96	7847	0.987766	7733	96
Trichuris_trichiura_1_001	10684405	A	T	7706	11	7717	0.998575	7561	27	7588	0.996442	7573	12	7585	0.998418	7649	33	7682	0.995704	7527	8	7535	0.998938	7684	10	7694	0.9987	7590	22	7612	0.99711	7664	16	7680	0.997917	7582	24	7606	0.996845	7486	19	7505	0.997468	7618	15	7633	0.998035	7598	18
Trichuris_trichiura_1_001	10684406	T	A	7708	23	7731	0.997025	7550	41	7591	0.994599	7584	17	7601	0.997763	7668	25	7693	0.99675	7529	13	7542	0.998276	7667	23	7690	0.997009	7587	27	7614	0.996454	7644	30	7674	0.996091	7569	26	7595	0.996577	7463	29	7492	0.996129	7592	34	7626	0.995542	7592	31
Trichuris_trichiura_1_001	10684407	G	T	7720	39	7759	0.994974	7505	90	7595	0.98815	7592	19	7611	0.997504	7659	56	7715	0.992741	7521	21	7542	0.997216	7676	31	7707	0.995978	7575	40	7615	0.994747	7623	53	7676	0.993095	7555	44	7599	0.99421	7449	50	7499	0.993332	7578	63	7641	0.991755	7591	49
Trichuris_trichiura_1_001	10684408	G	A	7771	31	7802	0.996027	7537	41	7578	0.99459	7609	16	7625	0.997902	7701	23	7724	0.997022	7546	23	7569	0.996961	7698	20	7718	0.997409	7608	26	7634	0.996594	7646	31	7677	0.995962	7575	30	7605	0.996055	7464	32	7496	0.995731	7618	32	7650	0.995817	7615	31
Trichuris_trichiura_1_001	10684409	A	T	7835	17	7852	0.997835	7613	41	7654	0.994643	7645	9	7654	0.998824	7759	19	7778	0.997557	7573	9	7582	0.998813	7741	18	7759	0.99768	7633	21	7654	0.997256	7696	30	7726	0.996117	7619	22	7641	0.997121	7510	16	7526	0.997874	7730	24	7754	0.996905	7709	25
Trichuris_trichiura_1_001	10684410	A	T	7849	6	7855	0.999236	7631	23	7654	0.996995	7650	8	7658	0.998955	7763	16	7779	0.997943	7587	6	7593	0.99921	7751	9	7760	0.99884	7649	14	7663	0.998173	7725	12	7737	0.998449	7618	20	7638	0.997382	7512	19	7531	0.997477	7745	17	7762	0.99781	7720	11
Trichuris_trichiura_1_001	10684411	A	T	7857	7	7864	0.99911	7596	27	7623	0.996458	7661	5	7666	0.999348	7760	15	7775	0.998071	7576	7	7583	0.999077	7724	16	7740	0.997933	7648	10	7658	0.998694	7733	17	7750	0.997806	7604	21	7625	0.997246	7480	19	7499	0.997466	7694	9	7703	0.998832	7690	17
Trichuris_trichiura_1_001	10684412	A	T	7952	11	7963	0.998619	7688	22	7710	0.997147	7817	8	7825	0.998978	7892	15	7907	0.998103	7675	11	7686	0.998569	7880	11	7891	0.998606	7749	9	7758	0.99884	7801	10	7811	0.99872	7650	14	7664	0.998173	7516	12	7528	0.998406	7858	16	7874	0.997968	7824	13
Trichuris_trichiura_1_001	10684413	A	T	7968	9	7977	0.998872	7765	32	7797	0.995896	7982	6	7988	0.999249	7948	22	7970	0.99724	7810	11	7821	0.998594	7944	23	7967	0.997113	7842	15	7857	0.998091	7909	25	7934	0.996849	7691	24	7715	0.996889	7566	28	7594	0.996313	7924	28	7952	0.996479	7928	23
Trichuris_trichiura_1_001	10684414	T	A	7952	20	7972	0.997491	7769	26	7795	0.996665	7975	8	7983	0.998998	7920	17	7937	0.997858	7800	12	7812	0.998464	7939	16	7955	0.997989	7829	23	7852	0.997071	7855	26	7881	0.996701	7690	23	7713	0.997018	7560	22	7582	0.997098	7922	31	7953	0.996102	7919	26
Trichuris_trichiura_1_001	10684415	T	A	7946	29	7975	0.996364	7768	32	7800	0.995897	7969	14	7983	0.998246	7907	28	7935	0.996471	7810	7	7817	0.999105	7944	19	7963	0.997614	7847	9	7856	0.998854	7868	19	7887	0.997591	7703	16	7719	0.997927	7578	11	7589	0.998551	7917	47	7964	0.994098	7920	34
Trichuris_trichiura_1_001	10684416	A	T	7706	5	7711	0.999352	7361	11	7372	0.998508	7765	5	7770	0.999356	7637	7	7644	0.999084	7606	4	7610	0.999474	7642	5	7647	0.999346	7619	8	7627	0.998951	7857	17	7874	0.997841	7491	15	7506	0.998002	7339	9	7348	0.998775	7014	2	7016	0.999715	7319	5
Trichuris_trichiura_1_001	10684417	A	T	7700	5	7705	0.999351	7347	16	7363	0.997827	7777	1	7778	0.999871	7627	9	7636	0.998821	7602	3	7605	0.999606	7639	6	7645	0.999215	7617	6	7623	0.999213	7860	5	7865	0.999364	7484	7	7491	0.999066	7322	4	7326	0.999454	7021	6	7027	0.999146	7299	6
Trichuris_trichiura_1_001	10684418	G	A	7804	21	7825	0.997316	7278	37	7315	0.994942	7976	13	7989	0.998373	7581	161	7742	0.979204	7703	10	7713	0.998703	7691	25	7716	0.99676	7653	24	7677	0.996874	7770	195	7965	0.975518	7447	15	7462	0.99799	7299	18	7317	0.99754	7266	33	7299	0.995479	7279	25
Trichuris_trichiura_1_001	10684419	G	A	7890	13	7903	0.998355	7304	27	7331	0.996317	7983	7	7990	0.999124	7470	14	7484	0.998129	7713	19	7732	0.997543	7738	22	7760	0.997165	7696	10	7706	0.998702	7613	19	7632	0.99751	7456	22	7478	0.997058	7315	19	7334	0.997409	7334	23	7357	0.996874	7301	28
Trichuris_trichiura_1_001	10684420	G	A	7948	34	7982	0.99574	7359	37	7396	0.994997	7962	27	7989	0.99662	7529	37	7566	0.99511	7778	26	7804	0.996668	7810	35	7845	0.995539	7738	25	7763	0.99678	7655	36	7691	0.995319	7453	31	7484	0.995858	7322	27	7349	0.996326	7460	41	7501	0.994534	7400	45
Trichuris_trichiura_1_001	10684421	A	T	7945	8	7953	0.998994	7437	16	7453	0.997853	7950	2	7952	0.999748	7528	4	7532	0.999469	7895	7	7902	0.999114	7910	11	7921	0.998611	7829	11	7840	0.998597	7608	7	7615	0.999081	7489	19	7508	0.997469	7348	22	7370	0.997015	7616	9	7625	0.99882	7533	13
Trichuris_trichiura_1_001	10684422	T	A	7828	47	7875	0.994032	7323	83	7406	0.988793	7880	11	7891	0.998606	7470	13	7483	0.998263	7829	11	7840	0.998597	7781	64	7845	0.991842	7697	72	7769	0.990732	7525	25	7550	0.996689	7368	61	7429	0.991789	7252	54	7306	0.992609	7558	31	7589	0.995915	7449	37
Trichuris_trichiura_1_001	10684423	G	A	7859	26	7885	0.996703	7136	25	7161	0.996509	7971	21	7992	0.997372	7588	37	7625	0.995148	7937	17	7954	0.99786300000000006	7740	33	7773	0.995755	7626	30	7656	0.996082	7590	27	7617	0.996455	7254	32	7286	0.995608	7129	27	7156	0.996227	7692	50	7742	0.993542	7623	34
Trichuris_trichiura_1_001	10684424	A	G	7893	25	7918	0.996843	7170	14	7184	0.998051	7982	13	7995	0.998374	7622	18	7640	0.997644	7953	15	7968	0.998117	7770	13	7783	0.99833	7643	17	7660	0.997781	7612	11	7623	0.998557	7281	14	7295	0.998081	7148	13	7161	0.998185	7736	29	7765	0.996265	7652	19
Trichuris_trichiura_1_001	10684425	G	A	7958	27	7985	0.996619	7174	35	7209	0.995145	7968	19	7987	0.997621	7635	41	7676	0.994659	7967	18	7985	0.997746	7805	38	7843	0.995155	7643	44	7687	0.994276	7516	127	7643	0.983383	7251	46	7297	0.993696	7125	48	7173	0.993308	7777	46	7823	0.99412	7680	42
Trichuris_trichiura_1_001	10684426	A	T	7988	3	7991	0.999625	7449	2	7451	0.999732	7988	4	7992	0.999499	7992	5	7997	0.999375	7989	5	7994	0.999375	7990	6	7996	0.99925	7905	1	7906	0.999874	7590	5	7595	0.999342	7456	11	7467	0.998527	7306	10	7316	0.998633	7989	6	7995	0.99925	7988	3
Trichuris_trichiura_1_001	10684427	A	T	7951	2	7953	0.999749	7469	2	7471	0.999732	7922	1	7923	0.999874	7956	3	7959	0.999623	7911	3	7914	0.999621	7931	4	7935	0.999496	7830	2	7832	0.999745	7571	1	7572	0.999868	7392	4	7396	0.999459	7223	1	7224	0.999862	7950	4	7954	0.999497	7954	3
Trichuris_trichiura_1_001	10684428	G	A	7958	22	7980	0.997243	7889	37	7926	0.995332	7967	16	7983	0.997996	7951	29	7980	0.996366	7967	19	7986	0.997621	7949	26	7975	0.99674	7933	27	7960	0.996608	7958	21	7979	0.997368	7562	29	7591	0.99618	7494	30	7524	0.996013	7939	42	7981	0.994738	7939	36
Trichuris_trichiura_1_001	10684429	C	A	7951	27	7978	0.996616	7881	47	7928	0.994072	7955	19	7974	0.997617	7930	28	7958	0.996482	7951	23	7974	0.997116	7944	26	7970	0.996738	7909	36	7945	0.995469	7939	39	7978	0.995112	7548	29	7577	0.996173	7484	24	7508	0.996803	7925	48	7973	0.99398	7930	45
Trichuris_trichiura_1_001	10684430	T	A	7936	19	7955	0.997612	7886	17	7903	0.997849	7938	5	7943	0.999371	7929	9	7938	0.998866	7911	10	7921	0.998738	7927	14	7941	0.998237	7876	19	7895	0.997593	7929	14	7943	0.998237	7513	11	7524	0.998538	7445	14	7459	0.998123	7943	28	7971	0.996487	7936	26
Trichuris_trichiura_1_001	10684431	G	A	7935	40	7975	0.994984	7920	53	7973	0.993353	7953	24	7977	0.996991	7938	35	7973	0.99561	7958	29	7987	0.996369	7960	25	7985	0.996869	7943	38	7981	0.995239	7948	32	7980	0.99599	7525	27	7552	0.996425	7511	25	7536	0.996683	7906	48	7954	0.993965	7919	58
Trichuris_trichiura_1_001	10684432	A	G	7959	9	7968	0.99887	7967	4	7971	0.999498	7933	5	7938	0.99937	7953	8	7961	0.998995	7940	4	7944	0.999496	7945	12	7957	0.998492	7933	2	7935	0.999748	7952	7	7959	0.99912	7601	5	7606	0.999343	7607	10	7617	0.998687	7951	10	7961	0.998744	7946	8
Trichuris_trichiura_1_001	10684433	G	A	7963	26	7989	0.996746	7946	39	7985	0.995116	7968	15	7983	0.998121	7951	31	7982	0.996116	7971	24	7995	0.996998	7958	24	7982	0.996993	7945	28	7973	0.996488	7955	31	7986	0.996118	7616	32	7648	0.995816	7635	21	7656	0.997257	7940	40	7980	0.994987	7936	41
Trichuris_trichiura_1_001	10684434	G	A	7974	13	7987	0.998372	7961	22	7983	0.997244	7973	16	7989	0.997997	7971	12	7983	0.998497	7965	19	7984	0.99762	7961	23	7984	0.997119	7960	21	7981	0.997369	7953	26	7979	0.996741	7671	19	7690	0.997529	7657	14	7671	0.998175	7941	36	7977	0.995487	7959	18
Trichuris_trichiura_1_001	10684435	T	A	7854	12	7866	0.998474	7924	12	7936	0.998488	7840	2	7842	0.999745	7842	6	7848	0.999235	7768	7	7775	0.9991	7837	9	7846	0.998853	7840	10	7850	0.998726	7831	8	7839	0.998979	7363	9	7372	0.998779	7348	10	7358	0.998641	7896	10	7906	0.998735	7866	14
Trichuris_trichiura_1_001	10684436	T	A	7852	19	7871	0.997586	7916	10	7926	0.998738	7800	15	7815	0.998081	7848	12	7860	0.998473	7745	6	7751	0.999226	7834	10	7844	0.998725	7837	10	7847	0.998726	7821	11	7832	0.998596	7351	15	7366	0.997964	7325	17	7342	0.997685	7888	18	7906	0.997723	7858	20
Trichuris_trichiura_1_001	10684437	A	T	7775	4	7779	0.999486	7793	2	7795	0.999743	7569	1	7570	0.999868	7730	5	7735	0.999354	7532	2	7534	0.999735	7654	1	7655	0.999869	7646	3	7649	0.999608	7645	5	7650	0.999346	7141	12	7153	0.998322	7141	7	7148	0.999021	7769	7	7776	0.9991	7765	5
Trichuris_trichiura_1_001	10684438	G	A	7814	34	7848	0.995668	7776	41	7817	0.994755	7605	19	7624	0.997508	7729	33	7762	0.995749	7580	11	7591	0.998551	7667	25	7692	0.99675	7637	31	7668	0.995957	7664	28	7692	0.99636	7123	28	7151	0.996084	7139	24	7163	0.996649	7776	57	7833	0.992723	7760	58
Trichuris_trichiura_1_001	10684439	T	A	7871	22	7893	0.997213	7828	15	7843	0.998087	7625	11	7636	0.998559	7783	12	7795	0.998461	7591	6	7597	0.99921	7713	13	7726	0.998317	7670	9	7679	0.998828	7716	21	7737	0.997286	7157	6	7163	0.999162	7168	10	7178	0.998607	7858	32	7890	0.995944	7854	17
Trichuris_trichiura_1_001	10684440	C	A	7834	99	7933	0.98752	7681	155	7836	0.980219	7567	59	7626	0.992263	7706	92	7798	0.988202	7545	55	7600	0.992763	7620	81	7701	0.989482	7603	76	7679	0.990103	7611	105	7716	0.986392	7017	104	7121	0.985395	7082	76	7158	0.989383	7774	129	7903	0.983677	7752	119
Trichuris_trichiura_1_001	10684441	A	T	7836	4	7840	0.99949	7776	2	7778	0.999743	7476	2	7478	0.999733	7721	2	7723	0.999741	7473	1	7474	0.999866	7606	2	7608	0.999737	7578	5	7583	0.999341	7594	8	7602	0.998948	6992	2	6994	0.999714	7042	10	7052	0.998582	7838	9	7847	0.998853	7812	6
Trichuris_trichiura_1_001	10684442	A	T	7980	1	7981	0.999875	7891	6	7897	0.99924	7694	1	7695	0.99987	7873	2	7875	0.999746	7617	3	7620	0.999606	7785	6	7791	0.99923	7693	1	7694	0.99987	7702	2	7704	0.99974	7054	2	7056	0.999717	7107	0	7107	1	7986	1	7987	0.999875	7980	7
Trichuris_trichiura_1_001	10684443	C	A	7939	26	7965	0.996736	7844	44	7888	0.994422	7671	14	7685	0.998178	7830	41	7871	0.994791	7596	21	7617	0.997243	7755	29	7784	0.996274	7657	29	7686	0.996227	7674	25	7699	0.996753	7002	38	7040	0.994602	7073	35	7108	0.995076	7951	33	7984	0.995867	7936	33
Trichuris_trichiura_1_001	10684444	G	A	7967	17	7984	0.997871	7882	21	7903	0.997343	7702	14	7716	0.998186	7849	23	7872	0.997078	7618	11	7629	0.998558	7785	21	7806	0.99731	7680	15	7695	0.998051	7683	18	7701	0.997663	7028	20	7048	0.997162	7088	14	7102	0.998029	7944	32	7976	0.995988	7949	21
Trichuris_trichiura_1_001	10684445	A	T	7989	8	7997	0.999	7939	7	7946	0.999119	7791	10	7801	0.998718	7915	4	7919	0.999495	7644	13	7657	0.998302	7872	6	7878	0.999238	7722	6	7728	0.999224	7745	6	7751	0.999226	7060	6	7066	0.999151	7113	6	7119	0.999157	7980	8	7988	0.998998	7984	10
Trichuris_trichiura_1_001	10684446	A	T	7984	6	7990	0.999249	7940	2	7942	0.999748	7796	0	7796	1	7918	1	7919	0.999874	7648	5	7653	0.999347	7870	2	7872	0.999746	7715	6	7721	0.999223	7746	1	7747	0.999871	7056	0	7056	1	7120	1	7121	0.99986	7983	5	7988	0.999374	7987	3
Trichuris_trichiura_1_001	10684447	A	T	7972	12	7984	0.998497	7975	12	7987	0.998498	7936	9	7945	0.998867	7971	15	7986	0.998122	7733	14	7747	0.998193	7966	20	7986	0.997496	7786	20	7806	0.997438	7825	6	7831	0.999234	7079	11	7090	0.998449	7131	17	7148	0.997622	7983	4	7987	0.999499	7978	9
Trichuris_trichiura_1_001	10684448	T	A	7988	10	7998	0.99875	7978	17	7995	0.997874	7954	6	7960	0.999246	7963	19	7982	0.99762	7751	6	7757	0.999227	7984	10	7994	0.998749	7805	5	7810	0.99936	7822	9	7831	0.998851	7074	15	7089	0.997884	7145	6	7151	0.999161	7973	19	7992	0.997623	7977	15
Trichuris_trichiura_1_001	10684449	A	G	7983	2	7985	0.99975	7969	3	7972	0.999624	7951	0	7951	1	7961	1	7962	0.999874	7745	2	7747	0.999742	7965	3	7968	0.999623	7796	1	7797	0.999872	7813	0	7813	1	7056	1	7057	0.999858	7132	0	7132	1	7962	0	7962	1	7967	3
Trichuris_trichiura_1_001	10684450	A	T	7992	2	7994	0.99975	7989	3	7992	0.999625	7992	3	7995	0.999625	7991	7	7998	0.999125	7989	4	7993	0.9995	7990	6	7996	0.99925	7992	4	7996	0.9995	7989	4	7993	0.9995	7168	3	7171	0.999582	7312	4	7316	0.999453	7992	2	7994	0.99975	7995	1
Trichuris_trichiura_1_001	10684451	T	A	7927	29	7956	0.996355	7918	37	7955	0.995349	7911	18	7929	0.99773	7908	47	7955	0.994092	7896	28	7924	0.996466	7898	39	7937	0.995086	7906	41	7947	0.994841	7912	46	7958	0.99422	7091	38	7129	0.99467	7252	35	7287	0.995197	7891	58	7949	0.992703	7921	53
Trichuris_trichiura_1_001	10684452	G	A	7933	49	7982	0.993861	7925	48	7973	0.99398	7956	29	7985	0.996368	7935	40	7975	0.994984	7940	44	7984	0.994489	7931	47	7978	0.994109	7925	45	7970	0.994354	7917	63	7980	0.992105	7388	50	7438	0.993278	7601	56	7657	0.992686	7885	85	7970	0.989335	7899	71
Trichuris_trichiura_1_001	10684453	A	C	7988	4	7992	0.999499	7990	4	7994	0.9995	7985	1	7986	0.999875	7988	0	7988	1	7990	2	7992	0.99975	7994	1	7995	0.999875	7984	3	7987	0.999624	7982	2	7984	0.999749	7467	3	7470	0.999598	7676	3	7679	0.999609	7981	5	7986	0.999374	7989	3
Trichuris_trichiura_1_001	10684454	A	G	7971	5	7976	0.999373	7980	6	7986	0.999249	7954	6	7960	0.999246	7961	5	7966	0.999372	7960	10	7970	0.998745	7968	8	7976	0.998997	7955	8	7963	0.998995	7951	12	7963	0.998493	7442	7	7449	0.99906	7658	7	7665	0.999087	7974	6	7980	0.999248	7958	10
Trichuris_trichiura_1_001	10684455	T	A	7953	30	7983	0.996242	7958	33	7991	0.99587	7972	13	7985	0.998372	7940	47	7987	0.994115	7970	16	7986	0.997996	7951	35	7986	0.995617	7936	36	7972	0.995484	7943	36	7979	0.995488	7418	36	7454	0.99517	7628	39	7667	0.994913	7936	48	7984	0.993988	7956	33
Trichuris_trichiura_1_001	10684456	A	T	7947	6	7953	0.999246	7966	4	7970	0.999498	7934	3	7937	0.999622	7940	5	7945	0.999371	7924	4	7928	0.999495	7948	8	7956	0.998994	7943	8	7951	0.998994	7956	6	7962	0.999246	7421	0	7421	1	7628	5	7633	0.999345	7956	4	7960	0.999497	7962	5
Trichuris_trichiura_1_001	10684457	A	C	7981	6	7987	0.999249	7979	9	7988	0.998873	7973	3	7976	0.999624	7971	8	7979	0.998997	7985	4	7989	0.999499	7986	5	7991	0.999374	7982	5	7987	0.999374	7975	6	7981	0.999248	7492	6	7498	0.9992	7749	8	7757	0.998969	7983	7	7990	0.999124	7986	6
Trichuris_trichiura_1_001	10684458	C	A	7975	16	7991	0.997998	7964	25	7989	0.996871	7986	8	7994	0.998999	7969	25	7994	0.996873	7987	4	7991	0.999499	7971	15	7986	0.998122	7963	24	7987	0.996995	7969	19	7988	0.997621	7477	30	7507	0.996004	7745	28	7773	0.996398	7960	26	7986	0.996744	7961	20
Trichuris_trichiura_1_001	10684459	T	G	7906	15	7921	0.998106	7909	15	7924	0.998107	7892	8	7900	0.998987	7891	23	7914	0.997094	7851	14	7865	0.99822	7886	19	7905	0.997596	7873	23	7896	0.997087	7886	25	7911	0.99684	7408	21	7429	0.997173	7654	24	7678	0.996874	7886	35	7921	0.995581	7872	23
Trichuris_trichiura_1_001	10684460	G	T	7918	40	7958	0.994974	7874	55	7929	0.993063	7899	21	7920	0.997348	7886	54	7940	0.993199	7859	24	7883	0.996955	7870	53	7923	0.993311	7863	58	7921	0.992678	7881	55	7936	0.99307	7364	57	7421	0.992319	7652	39	7691	0.994929	7907	57	7964	0.992843	7879	55
Trichuris_trichiura_1_001	10684461	C	A	7769	15	7784	0.998073	7767	21	7788	0.997304	7625	10	7635	0.99869	7742	24	7766	0.99691	7609	8	7617	0.99895	7758	20	7778	0.997429	7686	21	7707	0.997275	7757	29	7786	0.996275	7168	19	7187	0.997356	7518	20	7538	0.997347	7773	22	7795	0.997178	7765	15
Trichuris_trichiura_1_001	10684462	G	A	7756	18	7774	0.997685	7749	23	7772	0.997041	7612	17	7629	0.997772	7726	28	7754	0.996389	7597	17	7614	0.997767	7740	31	7771	0.996011	7680	28	7708	0.996367	7742	29	7771	0.996268	7153	21	7174	0.997073	7493	32	7525	0.995748	7757	25	7782	0.996787	7751	28
Trichuris_trichiura_1_001	10684463	A	T	7988	4	7992	0.999499	7960	2	7962	0.999749	7828	4	7832	0.999489	7983	7	7990	0.999124	7750	5	7755	0.999355	7954	3	7957	0.999623	7858	2	7860	0.999746	7926	7	7933	0.999118	7244	8	7252	0.998897	7627	3	7630	0.999607	7987	3	7990	0.999625	7986	5
Trichuris_trichiura_1_001	10684464	C	A	7963	27	7990	0.996621	7935	31	7966	0.996108	7832	13	7845	0.998343	7962	33	7995	0.995872	7739	16	7755	0.997937	7941	21	7962	0.997362	7837	29	7866	0.996313	7895	35	7930	0.995586	7217	30	7247	0.99586	7588	23	7611	0.996978	7953	35	7988	0.995618	7958	26
Trichuris_trichiura_1_001	10684465	C	A	7944	36	7980	0.995489	7910	63	7973	0.992098	7962	24	7986	0.996995	7931	38	7969	0.995232	7888	34	7922	0.995708	7912	51	7963	0.993595	7922	48	7970	0.993977	7924	50	7974	0.99373	7258	42	7300	0.994247	7642	47	7689	0.993887	7915	58	7973	0.992725	7907	66
Trichuris_trichiura_1_001	10684466	A	T	7930	1	7931	0.999874	7936	1	7937	0.999874	7863	5	7868	0.999365	7933	1	7934	0.999874	7891	2	7893	0.999747	7926	0	7926	1	7902	3	7905	0.99962	7934	0	7934	1	7259	0	7259	1	7674	1	7675	0.99987	7914	2	7916	0.999747	7953	3
Trichuris_trichiura_1_001	10684467	A	C	7958	24	7982	0.996993	7939	29	7968	0.99636	7893	30	7923	0.996214	7930	34	7964	0.995731	7908	39	7947	0.995092	7955	25	7980	0.996867	7896	32	7928	0.995964	7950	34	7984	0.995741	7251	24	7275	0.996701	7666	45	7711	0.994164	7948	36	7984	0.995491	7923	60
Trichuris_trichiura_1_001	10684468	C	A	7961	33	7994	0.995872	7942	41	7983	0.994864	7981	14	7995	0.998249	7937	33	7970	0.995859	7980	16	7996	0.997999	7957	36	7993	0.995496	7963	29	7992	0.996371	7948	18	7966	0.99774	7348	46	7394	0.993779	7772	49	7821	0.993735	7953	35	7988	0.995618	7955	37
Trichuris_trichiura_1_001	10684469	A	G	7983	4	7987	0.999499	7972	8	7980	0.998997	7989	3	7992	0.999625	7977	7	7984	0.999123	7966	10	7976	0.998746	7982	6	7988	0.999249	7989	4	7993	0.9995	7972	7	7979	0.999123	7437	5	7442	0.999328	7885	9	7894	0.99886	7977	6	7983	0.999248	7977	11
Trichuris_trichiura_1_001	10684470	A	T	7983	4	7987	0.999499	7983	5	7988	0.999374	7987	3	7990	0.999625	7983	5	7988	0.999374	7982	3	7985	0.999624	7984	6	7990	0.999249	7989	6	7995	0.99925	7982	4	7986	0.999499	7432	4	7436	0.999462	7895	1	7896	0.999873	7987	7	7994	0.999124	7986	8
Trichuris_trichiura_1_001	10684471	G	A	7904	55	7959	0.99309	7884	65	7949	0.991823	7949	22	7971	0.99724	7886	75	7961	0.990579	7943	37	7980	0.995363	7889	65	7954	0.991828	7906	66	7972	0.991721	7899	73	7972	0.990843	7437	126	7563	0.98334	7836	135	7971	0.983064	7872	78	7950	0.990189	7887	64
Trichuris_trichiura_1_001	10684472	A	T	7962	4	7966	0.999498	7964	7	7971	0.999122	7946	8	7954	0.998994	7969	5	7974	0.999373	7947	6	7953	0.999246	7937	7	7944	0.999119	7941	4	7945	0.999497	7957	4	7961	0.999498	7636	3	7639	0.999607	7961	4	7965	0.999498	7914	15	7929	0.998108	7932	8
Trichuris_trichiura_1_001	10684473	A	C	7990	3	7993	0.999625	7985	2	7987	0.99975	7994	2	7996	0.99975	7984	5	7989	0.999374	7978	7	7985	0.999123	7967	5	7972	0.999373	7968	7	7975	0.999122	7991	3	7994	0.999625	7692	5	7697	0.99935	7965	11	7976	0.998621	7986	4	7990	0.999499	7974	8
Trichuris_trichiura_1_001	10684474	C	A	7932	24	7956	0.996983	7922	42	7964	0.994726	7920	17	7937	0.997858	7911	39	7950	0.995094	7932	19	7951	0.99761	7923	36	7959	0.995477	7920	32	7952	0.995976	7909	35	7944	0.995594	7641	47	7688	0.993887	7895	40	7935	0.994959	7925	38	7963	0.995228	7921	48
Trichuris_trichiura_1_001	10684475	A	T	7964	10	7974	0.998746	7958	6	7964	0.999247	7920	6	7926	0.999243	7943	6	7949	0.999245	7928	5	7933	0.99937	7937	14	7951	0.998239	7933	3	7936	0.999622	7946	7	7953	0.99912	7658	8	7666	0.998956	7922	6	7928	0.999243	7972	2	7974	0.999749	7958	5
Trichuris_trichiura_1_001	10684476	T	A	7951	14	7965	0.998242	7909	18	7927	0.997729	7888	9	7897	0.99886	7915	12	7927	0.998486	7893	10	7903	0.998735	7923	12	7935	0.998488	7898	13	7911	0.998357	7905	19	7924	0.997602	7625	26	7651	0.996602	7880	20	7900	0.997468	7937	17	7954	0.99786300000000006	7924	14
Trichuris_trichiura_1_001	10684477	A	T	7893	2	7895	0.999747	7877	3	7880	0.999619	7778	3	7781	0.999614	7895	6	7901	0.999241	7809	3	7812	0.999616	7863	5	7868	0.999365	7825	4	7829	0.999489	7855	9	7864	0.998856	7576	0	7576	1	7844	4	7848	0.99949	7921	4	7925	0.999495	7882	7
Trichuris_trichiura_1_001	10684478	A	C	7885	3	7888	0.99962	7867	3	7870	0.999619	7789	1	7790	0.999872	7862	2	7864	0.999746	7814	3	7817	0.999616	7847	7	7854	0.999109	7804	3	7807	0.999616	7829	4	7833	0.999489	7562	6	7568	0.999207	7822	8	7830	0.998978	7865	4	7869	0.999492	7848	5
Trichuris_trichiura_1_001	10684479	G	A	7975	12	7987	0.998498	7975	10	7985	0.998748	7986	6	7992	0.999249	7952	16	7968	0.997992	7977	11	7988	0.998623	7967	18	7985	0.997746	7961	17	7978	0.997869	7958	27	7985	0.996619	7710	24	7734	0.996897	7961	19	7980	0.997619	7960	20	7980	0.997494	7958	20
Trichuris_trichiura_1_001	10684480	C	A	7920	14	7934	0.998235	7928	21	7949	0.997358	7901	5	7906	0.999368	7931	22	7953	0.997234	7939	10	7949	0.998742	7911	19	7930	0.997604	7906	18	7924	0.997728	7911	21	7932	0.997352	7702	25	7727	0.996765	7909	21	7930	0.997352	7926	22	7948	0.997232	7909	18
Trichuris_trichiura_1_001	10684481	T	A	7810	10	7820	0.998721	7857	14	7871	0.998221	7759	7	7766	0.999099	7852	10	7862	0.998728	7829	2	7831	0.999745	7837	7	7844	0.999108	7776	13	7789	0.998331	7789	11	7800	0.99859	7571	20	7591	0.997365	7829	12	7841	0.99847	7880	13	7893	0.998353	7878	9
Trichuris_trichiura_1_001	10684482	T	A	7823	7	7830	0.999106	7863	8	7871	0.998984	7761	5	7766	0.999356	7876	4	7880	0.999492	7834	0	7834	1	7839	3	7842	0.999617	7786	3	7789	0.999615	7797	6	7803	0.999231	7584	9	7593	0.998815	7812	7	7819	0.999105	7882	9	7891	0.998859	7887	9
Trichuris_trichiura_1_001	10684483	T	A	7815	13	7828	0.998339	7855	8	7863	0.998983	7747	4	7751	0.999484	7871	9	7880	0.998858	7822	5	7827	0.999361	7823	10	7833	0.998723	7773	10	7783	0.998715	7779	10	7789	0.998716	7568	11	7579	0.998549	7813	9	7822	0.998849	7884	4	7888	0.999493	7876	10
Trichuris_trichiura_1_001	10684484	T	A	7843	4	7847	0.99949	7871	7	7878	0.999111	7763	2	7765	0.999742	7890	1	7891	0.999873	7826	3	7829	0.999617	7844	4	7848	0.99949	7783	11	7794	0.998589	7801	3	7804	0.999616	7577	11	7588	0.99855	7822	5	7827	0.999361	7907	7	7914	0.999115	7900	7
Trichuris_trichiura_1_001	10684485	T	A	7841	6	7847	0.999235	7861	16	7877	0.997969	7760	5	7765	0.999356	7880	11	7891	0.998606	7831	8	7839	0.998979	7849	4	7853	0.999491	7787	5	7792	0.999358	7796	7	7803	0.999103	7574	11	7585	0.99855	7805	14	7819	0.998209	7904	15	7919	0.998106	7891	15
Trichuris_trichiura_1_001	10684486	A	T	7836	5	7841	0.999362	7869	3	7872	0.999619	7758	1	7759	0.999871	7875	4	7879	0.999492	7822	1	7823	0.999872	7840	6	7846	0.999235	7779	2	7781	0.999743	7796	3	7799	0.999615	7577	3	7580	0.999604	7802	1	7803	0.999872	7876	5	7881	0.999366	7862	5
Trichuris_trichiura_1_001	10684487	G	A	7860	26	7886	0.996703	7854	21	7875	0.997333	7768	12	7780	0.998458	7856	26	7882	0.996701	7836	7	7843	0.999107	7853	11	7864	0.998601	7765	19	7784	0.997559	7787	13	7800	0.998333	7542	23	7565	0.99696	7782	15	7797	0.998076	7871	21	7892	0.997339	7852	17
Trichuris_trichiura_1_001	10684488	T	A	7692	10	7702	0.998702	7716	10	7726	0.998706	7591	5	7596	0.999342	7743	6	7749	0.999226	7629	4	7633	0.999476	7673	9	7682	0.998828	7609	11	7620	0.998556	7667	8	7675	0.998958	7400	13	7413	0.998246	7649	5	7654	0.999347	7745	9	7754	0.998839	7770	7
Trichuris_trichiura_1_001	10684489	G	T	7679	32	7711	0.99585	7670	33	7703	0.995716	7591	24	7615	0.996848	7711	34	7745	0.99561	7602	26	7628	0.996592	7628	30	7658	0.996083	7548	49	7597	0.99355	7613	39	7652	0.994903	7338	53	7391	0.992829	7605	37	7642	0.995158	7729	41	7770	0.994723	7736	49
Trichuris_trichiura_1_001	10684490	A	G	7746	4	7750	0.999484	7724	9	7733	0.998836	7631	3	7634	0.999607	7763	7	7770	0.999099	7635	7	7642	0.999084	7689	10	7699	0.998701	7617	10	7627	0.998689	7671	5	7676	0.999349	7409	5	7414	0.999326	7657	6	7663	0.999217	7785	12	7797	0.998461	7797	10
Trichuris_trichiura_1_001	10684491	G	A	7952	32	7984	0.995992	7815	35	7850	0.995541	7871	25	7896	0.996834	7846	39	7885	0.995054	7783	12	7795	0.998461	7858	23	7881	0.997082	7717	31	7748	0.995999	7790	27	7817	0.996546	7465	30	7495	0.995997	7676	33	7709	0.995719	7946	33	7979	0.995864	7927	38
Trichuris_trichiura_1_001	10684492	A	T	7986	5	7991	0.999374	7904	6	7910	0.999241	7928	1	7929	0.999874	7958	4	7962	0.999498	7827	4	7831	0.999489	7940	4	7944	0.999496	7774	5	7779	0.999357	7863	6	7869	0.999238	7515	5	7520	0.999335	7743	4	7747	0.999484	7990	4	7994	0.9995	7991	4
Trichuris_trichiura_1_001	10684493	A	T	7989	1	7990	0.999875	7932	7	7939	0.999118	7971	4	7975	0.999498	7977	2	7979	0.999749	7854	7	7861	0.99911	7984	5	7989	0.999374	7811	2	7813	0.999744	7901	5	7906	0.999368	7522	5	7527	0.999336	7740	4	7744	0.999483	7979	5	7984	0.999374	7986	2
Trichuris_trichiura_1_001	10684494	A	C	7987	8	7995	0.998999	7925	9	7934	0.998866	7964	5	7969	0.999373	7976	4	7980	0.999499	7856	2	7858	0.999745	7973	6	7979	0.999248	7806	3	7809	0.999616	7888	8	7896	0.998987	7508	9	7517	0.998803	7736	4	7740	0.999483	7981	8	7989	0.998999	7982	2
Trichuris_trichiura_1_001	10684495	A	T	7979	2	7981	0.999749	7979	2	7981	0.999749	7983	2	7985	0.99975	7970	6	7976	0.999248	7945	6	7951	0.999245	7964	6	7970	0.999247	7852	5	7857	0.999364	7960	6	7966	0.999247	7557	4	7561	0.999471	7728	5	7733	0.999353	7961	6	7967	0.999247	7962	8
Trichuris_trichiura_1_001	10684496	T	A	7983	9	7992	0.998874	7974	16	7990	0.997997	7968	9	7977	0.998872	7965	18	7983	0.997745	7978	4	7982	0.999499	7976	10	7986	0.998748	7871	14	7885	0.998224	7965	17	7982	0.99787	7551	18	7569	0.997622	7734	11	7745	0.99858	7966	13	7979	0.998371	7968	19
Trichuris_trichiura_1_001	10684497	G	T	7977	13	7990	0.998373	7976	14	7990	0.998248	7978	14	7992	0.998248	7965	22	7987	0.997246	7979	14	7993	0.998248	7983	12	7995	0.998499	7892	12	7904	0.998482	7961	31	7992	0.996121	7563	21	7584	0.997231	7742	18	7760	0.99768	7968	21	7989	0.997371	7964	22
Trichuris_trichiura_1_001	10684498	C	A	7964	22	7986	0.997245	7961	19	7980	0.997619	7982	8	7990	0.998999	7969	22	7991	0.997247	7991	8	7999	0.999	7972	16	7988	0.997997	7986	8	7994	0.998999	7974	18	7992	0.997748	7849	32	7881	0.99594	7974	18	7992	0.997748	7978	13	7991	0.998373	7972	15
Trichuris_trichiura_1_001	10684499	C	A	7936	40	7976	0.994985	7923	47	7970	0.994103	7963	20	7983	0.997495	7910	44	7954	0.994468	7956	26	7982	0.996743	7934	38	7972	0.995233	7933	34	7967	0.995732	7928	40	7968	0.99498	7825	51	7876	0.993525	7934	35	7969	0.995608	7925	45	7970	0.994354	7919	41
Trichuris_trichiura_1_001	10684500	A	C	7928	6	7934	0.999244	7947	3	7950	0.999623	7921	2	7923	0.999748	7939	10	7949	0.998742	7922	4	7926	0.999495	7933	3	7936	0.999622	7948	4	7952	0.999497	7939	8	7947	0.998993	7873	7	7880	0.999112	7971	3	7974	0.999624	7955	5	7960	0.999372	7956	1
Trichuris_trichiura_1_001	10684501	C	A	7914	70	7984	0.991232	7892	94	7986	0.988229	7949	43	7992	0.99462	7889	91	7980	0.988596	7935	51	7986	0.993614	7890	83	7973	0.98959	7904	83	7987	0.989608	7912	70	7982	0.99123000000000006	7840	112	7952	0.985915	7906	77	7983	0.990355	7892	89	7981	0.988849	7886	92
Trichuris_trichiura_1_001	10684502	A	C	7985	4	7989	0.999499	7976	7	7983	0.999123	7969	9	7978	0.998872	7963	6	7969	0.999247	7970	6	7976	0.999248	7974	14	7988	0.998247	7982	9	7991	0.998874	7982	7	7989	0.999124	7939	5	7944	0.999371	7982	3	7985	0.999624	7972	7	7979	0.999123	7979	3
Trichuris_trichiura_1_001	10684503	A	T	7988	3	7991	0.999625	7994	2	7996	0.99975	7991	4	7995	0.9995	7986	6	7992	0.999249	7988	4	7992	0.999499	7987	1	7988	0.999875	7983	7	7990	0.999124	7981	11	7992	0.998624	7987	5	7992	0.999374	7986	4	7990	0.999499	7994	2	7996	0.99975	7986	5
Trichuris_trichiura_1_001	10684504	T	A	7922	12	7934	0.998488	7937	16	7953	0.997988	7937	8	7945	0.998993	7927	20	7947	0.997483	7910	10	7920	0.998737	7932	18	7950	0.997736	7932	10	7942	0.998741	7933	19	7952	0.997611	7945	11	7956	0.998617	7947	11	7958	0.998618	7908	23	7931	0.9971	7922	26
Trichuris_trichiura_1_001	10684505	G	T	7944	23	7967	0.997113	7929	25	7954	0.996857	7949	13	7962	0.998367	7938	22	7960	0.997236	7943	22	7965	0.997238	7927	22	7949	0.997232	7954	16	7970	0.997992	7922	34	7956	0.995726	7953	25	7978	0.996866	7958	23	7981	0.997118	7904	22	7926	0.997224	7932	27
Trichuris_trichiura_1_001	10684506	C	A	7957	13	7970	0.998369	7927	23	7950	0.997107	7946	9	7955	0.998869	7931	23	7954	0.997108	7959	8	7967	0.998996	7936	12	7948	0.99849	7955	10	7965	0.998745	7946	18	7964	0.99774	7948	22	7970	0.99724	7959	19	7978	0.997618	7901	21	7922	0.997349	7927	19
Trichuris_trichiura_1_001	10684507	T	A	7718	11	7729	0.998577	7718	13	7731	0.998318	7596	6	7602	0.999211	7651	16	7667	0.997913	7615	11	7626	0.998558	7643	8	7651	0.998954	7651	19	7670	0.997523	7666	10	7676	0.998697	7702	16	7718	0.997927	7753	8	7761	0.998969	7690	12	7702	0.998442	7585	19
Trichuris_trichiura_1_001	10684508	A	T	7745	3	7748	0.999613	7728	7	7735	0.999095	7612	1	7613	0.999869	7671	3	7674	0.999609	7623	2	7625	0.999738	7652	4	7656	0.999478	7679	2	7681	0.99974	7670	7	7677	0.999088	7725	1	7726	0.999871	7762	3	7765	0.999614	7715	4	7719	0.999482	7613	4
Trichuris_trichiura_1_001	10684509	C	A	7721	24	7745	0.996901	7675	32	7707	0.995848	7584	9	7593	0.998815	7624	33	7657	0.99569	7586	14	7600	0.998158	7618	23	7641	0.99699	7629	18	7647	0.997646	7632	17	7649	0.997777	7667	24	7691	0.996879	7736	15	7751	0.998065	7718	18	7736	0.997673	7587	18
Trichuris_trichiura_1_001	10684510	G	T	7698	14	7712	0.998185	7646	20	7666	0.997391	7545	6	7551	0.999205	7586	18	7604	0.997633	7551	9	7560	0.99881	7595	15	7610	0.998029	7584	20	7604	0.99737	7580	23	7603	0.996975	7631	22	7653	0.997125	7690	23	7713	0.997018	7679	16	7695	0.997921	7552	17
Trichuris_trichiura_1_001	10684511	T	A	7653	2	7655	0.999739	7618	12	7630	0.998427	7487	3	7490	0.999599	7524	14	7538	0.998143	7480	7	7487	0.999065	7574	16	7590	0.997892	7570	5	7575	0.99934	7547	11	7558	0.998545	7589	7	7596	0.999078	7651	10	7661	0.998695	7621	9	7630	0.99882	7521	7
Trichuris_trichiura_1_001	10684512	C	A	7794	12	7806	0.998463	7658	16	7674	0.997915	7635	12	7647	0.998431	7613	16	7629	0.997903	7575	14	7589	0.998155	7726	13	7739	0.99832	7636	12	7648	0.998431	7615	12	7627	0.998427	7571	14	7585	0.998154	7636	15	7651	0.998039	7860	11	7871	0.998602	7659	24
Trichuris_trichiura_1_001	10684513	C	A	7729	19	7748	0.997548	7539	23	7562	0.996958	7462	5	7467	0.99933	7457	16	7473	0.997859	7348	5	7353	0.99932	7596	12	7608	0.998423	7492	7	7499	0.999067	7458	22	7480	0.997059	7420	11	7431	0.99852	7492	17	7509	0.997736	7857	16	7873	0.997968	7622	12
Trichuris_trichiura_1_001	10684514	G	A	7749	15	7764	0.998068	7551	10	7561	0.998677	7443	3	7446	0.999597	7461	15	7476	0.997994	7327	9	7336	0.998773	7586	12	7598	0.998421	7471	6	7477	0.999198	7438	15	7453	0.997987	7386	10	7396	0.998648	7453	14	7467	0.998125	7882	9	7891	0.998859	7632	16
Trichuris_trichiura_1_001	10684515	C	A	7695	85	7780	0.989075	7492	76	7568	0.989958	7413	45	7458	0.993966	7402	82	7484	0.989043	7291	51	7342	0.993054	7541	78	7619	0.989762	7432	54	7486	0.992787	7384	79	7463	0.989414	7330	85	7415	0.988537	7420	54	7474	0.992775	7834	75	7909	0.990517	7586	77
Trichuris_trichiura_1_001	10684516	A	C	7774	5	7779	0.999357	7561	2	7563	0.999736	7448	4	7452	0.999463	7481	4	7485	0.999466	7337	1	7338	0.999864	7619	0	7619	1	7488	3	7491	0.9996	7459	5	7464	0.99933	7411	4	7415	0.999461	7472	4	7476	0.999465	7897	3	7900	0.99962	7663	6
Trichuris_trichiura_1_001	10684517	A	C	7907	5	7912	0.999368	7654	2	7656	0.999739	7524	2	7526	0.999734	7598	3	7601	0.999605	7419	4	7423	0.999461	7723	5	7728	0.999353	7561	5	7566	0.999339	7521	1	7522	0.999867	7453	2	7455	0.999732	7531	3	7534	0.999602	7993	2	7995	0.99975	7811	1
Trichuris_trichiura_1_001	10684518	A	C	7924	6	7930	0.999243	7668	2	7670	0.999739	7532	3	7535	0.999602	7608	5	7613	0.999343	7419	2	7421	0.99973	7729	2	7731	0.999741	7573	2	7575	0.999736	7511	10	7521	0.99867	7462	5	7467	0.99933	7527	10	7537	0.998673	7984	6	7990	0.999249	7826	5
Trichuris_trichiura_1_001	10684519	A	C	7983	6	7989	0.999249	7853	9	7862	0.998855	7851	4	7855	0.999491	7854	6	7860	0.999237	7633	2	7635	0.999738	7977	6	7983	0.999248	7755	5	7760	0.999356	7685	6	7691	0.99922	7569	6	7575	0.999208	7617	9	7626	0.99882	7980	4	7984	0.999499	7979	7
Trichuris_trichiura_1_001	10684520	C	T	7946	18	7964	0.99774	7890	10	7900	0.998734	7973	6	7979	0.999248	7926	11	7937	0.998614	7715	7	7722	0.999093	7960	9	7969	0.998871	7771	3	7774	0.999614	7738	11	7749	0.99858	7546	3	7549	0.999603	7621	9	7630	0.99882	7955	7	7962	0.999121	7948	11
Trichuris_trichiura_1_001	10684521	T	A	7895	6	7901	0.999241	7923	11	7934	0.998614	7868	4	7872	0.999492	7932	1	7933	0.999874	7685	6	7691	0.99922	7909	6	7915	0.999242	7746	7	7753	0.999097	7724	10	7734	0.998707	7496	6	7502	0.9992	7571	2	7573	0.999736	7910	8	7918	0.99899	7910	9
Trichuris_trichiura_1_001	10684522	C	A	7962	21	7983	0.997369	7969	20	7989	0.997497	7954	17	7971	0.997867	7959	19	7978	0.997618	7734	9	7743	0.998838	7956	28	7984	0.996493	7788	15	7803	0.998078	7766	14	7780	0.998201	7520	19	7539	0.99748	7577	18	7595	0.99763	7970	18	7988	0.997747	7955	27
Trichuris_trichiura_1_001	10684523	A	C	7973	7	7980	0.999123	7985	1	7986	0.999875	7957	4	7961	0.999498	7971	3	7974	0.999624	7753	2	7755	0.999742	7986	2	7988	0.99975	7801	1	7802	0.999872	7780	4	7784	0.999486	7546	2	7548	0.999735	7598	2	7600	0.999737	7976	10	7986	0.998748	7983	2
Trichuris_trichiura_1_001	10684524	T	A	7976	8	7984	0.998998	7981	12	7993	0.998499	7986	7	7993	0.999124	7979	9	7988	0.998873	7778	3	7781	0.999614	7984	8	7992	0.998999	7803	11	7814	0.998592	7814	7	7821	0.999105	7546	5	7551	0.999338	7604	7	7611	0.99908	7980	8	7988	0.998998	7982	10
Trichuris_trichiura_1_001	10684525	T	A	7985	6	7991	0.999249	7989	5	7994	0.999375	7991	4	7995	0.9995	7975	12	7987	0.998498	7783	1	7784	0.999872	7990	3	7993	0.999625	7811	3	7814	0.999616	7819	3	7822	0.999616	7551	3	7554	0.999603	7609	1	7610	0.999869	7986	5	7991	0.999374	7985	10
Trichuris_trichiura_1_001	10684526	C	A	7939	36	7975	0.995486	7942	33	7975	0.995862	7952	21	7973	0.997366	7940	37	7977	0.995362	7752	17	7769	0.997812	7960	16	7976	0.997994	7782	19	7801	0.997564	7766	30	7796	0.996152	7518	23	7541	0.99695	7582	23	7605	0.996976	7934	36	7970	0.995483	7939	33
Trichuris_trichiura_1_001	10684527	A	C	7966	13	7979	0.998371	7974	12	7986	0.998497	7981	9	7990	0.998874	7972	7	7979	0.999123	7773	12	7785	0.998459	7982	6	7988	0.999249	7810	8	7818	0.998977	7806	14	7820	0.99821	7548	12	7560	0.998413	7617	5	7622	0.999344	7982	9	7991	0.998874	7972	14
Trichuris_trichiura_1_001	10684528	C	A	7896	8	7904	0.998988	7937	15	7952	0.998114	7907	11	7918	0.998611	7902	24	7926	0.996972	7827	7	7834	0.999106	7897	15	7912	0.998104	7882	13	7895	0.998353	7848	20	7868	0.997458	7531	16	7547	0.99788	7607	15	7622	0.998032	7922	9	7931	0.998865	7915	15
Trichuris_trichiura_1_001	10684529	G	T	7922	14	7936	0.998236	7909	32	7941	0.99597	7902	18	7920	0.997727	7891	29	7920	0.996338	7815	12	7827	0.998467	7880	31	7911	0.996081	7864	21	7885	0.997337	7862	33	7895	0.99582	7505	20	7525	0.997342	7555	22	7577	0.997096	7927	34	7961	0.995729	7928	31
Trichuris_trichiura_1_001	10684530	T	A	7947	6	7953	0.999246	7955	1	7956	0.999874	7938	2	7940	0.999748	7918	7	7925	0.999117	7814	6	7820	0.999233	7919	3	7922	0.999621	7871	6	7877	0.999238	7893	5	7898	0.999367	7514	2	7516	0.999734	7574	5	7579	0.99934	7961	4	7965	0.999498	7934	5
Trichuris_trichiura_1_001	10684531	T	A	7964	5	7969	0.999373	7963	6	7969	0.999247	7971	2	7973	0.999749	7974	4	7978	0.999499	7816	4	7820	0.999488	7962	4	7966	0.999498	7885	2	7887	0.999746	7908	3	7911	0.999621	7536	5	7541	0.999337	7578	4	7582	0.999472	7974	2	7976	0.999749	7974	5
Trichuris_trichiura_1_001	10684532	C	A	7971	8	7979	0.998997	7955	14	7969	0.998243	7962	13	7975	0.99837	7960	13	7973	0.998369	7900	6	7906	0.999241	7961	7	7968	0.999121	7922	8	7930	0.998991	7941	15	7956	0.998115	7569	9	7578	0.998812	7617	10	7627	0.998689	7923	12	7935	0.998488	7926	14
Trichuris_trichiura_1_001	10684533	G	T	7957	12	7969	0.998494	7968	23	7991	0.997122	7974	10	7984	0.998747	7961	17	7978	0.997869	7979	10	7989	0.998748	7972	14	7986	0.998247	7964	14	7978	0.998245	7961	11	7972	0.99862	7615	18	7633	0.997642	7644	21	7665	0.99726	7974	18	7992	0.997748	7978	12
Trichuris_trichiura_1_001	10684534	T	A	7995	2	7997	0.99975	7989	4	7993	0.9995	7993	0	7993	1	7986	8	7994	0.998999	7988	6	7994	0.999249	7993	2	7995	0.99975	7981	5	7986	0.999374	7991	2	7993	0.99975	7644	5	7649	0.999346	7693	4	7697	0.99948	7987	6	7993	0.999249	7990	5
Trichuris_trichiura_1_001	10684535	A	T	7995	1	7996	0.999875	7975	2	7977	0.999749	7982	0	7982	1	7964	5	7969	0.999373	7977	2	7979	0.999749	7949	6	7955	0.999246	7975	0	7975	1	7975	7	7982	0.999123	7629	2	7631	0.999738	7681	4	7685	0.99948	7978	3	7981	0.999624	7966	2
Trichuris_trichiura_1_001	10684536	A	T	7980	8	7988	0.998998	7979	9	7988	0.998873	7989	2	7991	0.99975	7984	8	7992	0.998999	7992	1	7993	0.999875	7990	3	7993	0.999625	7989	2	7991	0.99975	7990	5	7995	0.999375	7646	3	7649	0.999608	7699	8	7707	0.998962	7991	3	7994	0.999625	7988	4
Trichuris_trichiura_1_001	10684537	T	A	7919	4	7923	0.999495	7938	5	7943	0.999371	7908	9	7917	0.998863	7919	7	7926	0.999117	7942	2	7944	0.999748	7920	8	7928	0.998991	7941	9	7950	0.998868	7944	4	7948	0.999497	7615	3	7618	0.999606	7682	2	7684	0.99974	7931	7	7938	0.999118	7959	5
Trichuris_trichiura_1_001	10684538	C	T	7926	9	7935	0.998866	7931	19	7950	0.99761	7908	13	7921	0.998359	7916	10	7926	0.998738	7922	11	7933	0.998613	7938	24	7962	0.996986	7946	14	7960	0.998241	7913	20	7933	0.997479	7597	24	7621	0.996851	7666	19	7685	0.997528	7959	17	7976	0.997869	7953	17
Trichuris_trichiura_1_001	10684539	G	T	7941	30	7971	0.996236	7920	40	7960	0.994975	7953	16	7969	0.997992	7938	29	7967	0.99636	7944	13	7957	0.998366	7951	18	7969	0.997741	7938	25	7963	0.99686	7919	40	7959	0.994974	7699	34	7733	0.995603	7791	23	7814	0.997057	7944	31	7975	0.996113	7953	24
Trichuris_trichiura_1_001	10684540	C	A	7964	18	7982	0.997745	7958	20	7978	0.997493	7967	12	7979	0.998496	7966	24	7990	0.996996	7966	9	7975	0.998871	7955	18	7973	0.997742	7960	21	7981	0.997369	7952	28	7980	0.996491	7735	22	7757	0.997164	7821	15	7836	0.998086	7966	17	7983	0.99787	7973	18
Trichuris_trichiura_1_001	10684541	C	A	7955	12	7967	0.998494	7939	22	7961	0.997237	7945	9	7954	0.998868	7946	10	7956	0.998743	7944	8	7952	0.998994	7935	12	7947	0.99849	7919	12	7931	0.998487	7912	15	7927	0.998108	7712	10	7722	0.998705	7770	6	7776	0.999228	7935	8	7943	0.998993	7926	18
Trichuris_trichiura_1_001	10684542	T	A	7889	3	7892	0.99962	7894	5	7899	0.999367	7906	2	7908	0.999747	7874	10	7884	0.998732	7873	3	7876	0.999619	7905	6	7911	0.999242	7867	3	7870	0.999619	7893	8	7901	0.998987	7671	6	7677	0.999218	7734	2	7736	0.999741	7872	2	7874	0.999746	7891	4
Trichuris_trichiura_1_001	10684543	T	A	7901	4	7905	0.999494	7887	6	7893	0.99924	7902	2	7904	0.999747	7872	9	7881	0.998858	7872	3	7875	0.999619	7902	9	7911	0.998862	7863	4	7867	0.999492	7890	8	7898	0.998987	7669	2	7671	0.999739	7713	8	7721	0.998964	7866	4	7870	0.999492	7883	5
Trichuris_trichiura_1_001	10684544	C	T	7968	15	7983	0.998121	7939	48	7987	0.99399	7976	9	7985	0.998873	7945	35	7980	0.995614	7952	34	7986	0.995743	7968	16	7984	0.997996	7926	57	7983	0.99286	7951	28	7979	0.996491	7705	54	7759	0.99304	7790	53	7843	0.993242	7952	36	7988	0.995493	7965	17
Trichuris_trichiura_1_001	10684545	T	A	7951	6	7957	0.999246	7963	0	7963	1	7959	3	7962	0.999623	7964	3	7967	0.999623	7965	4	7969	0.999498	7964	7	7971	0.999122	7962	5	7967	0.999372	7968	5	7973	0.999373	7742	4	7746	0.999484	7840	3	7843	0.999617	7959	4	7963	0.999498	7972	2
Trichuris_trichiura_1_001	10684546	T	A	7987	6	7993	0.999249	7981	6	7987	0.999249	7994	1	7995	0.999875	7983	10	7993	0.998749	7991	4	7995	0.9995	7983	7	7990	0.999124	7987	8	7995	0.998999	7986	4	7990	0.999499	7874	4	7878	0.999492	7982	3	7985	0.999624	7990	5	7995	0.999375	7988	5
Trichuris_trichiura_1_001	10684547	C	T	7958	17	7975	0.997868	7946	27	7973	0.996614	7978	9	7987	0.998873	7959	24	7983	0.996994	7965	18	7983	0.997745	7959	17	7976	0.997869	7961	17	7978	0.997869	7956	18	7974	0.997743	7856	18	7874	0.997714	7970	13	7983	0.998372	7954	21	7975	0.997367	7956	17
Trichuris_trichiura_1_001	10684548	T	A	7850	6	7856	0.999236	7850	8	7858	0.998982	7776	1	7777	0.999871	7810	13	7823	0.998338	7838	9	7847	0.998853	7813	6	7819	0.999233	7816	6	7822	0.999233	7824	6	7830	0.999234	7751	8	7759	0.998969	7875	4	7879	0.999492	7831	6	7837	0.999234	7812	4
Trichuris_trichiura_1_001	10684549	T	A	7988	5	7993	0.999374	7984	12	7996	0.998499	7854	2	7856	0.999745	7993	4	7997	0.9995	7978	4	7982	0.999499	7965	6	7971	0.999247	7988	6	7994	0.999249	7953	7	7960	0.999121	7903	11	7914	0.99861	7987	10	7997	0.99875	7989	7	7996	0.999125	7982	10
Trichuris_trichiura_1_001	10684550	C	T	7968	14	7982	0.998246	7958	19	7977	0.997618	7845	7	7852	0.999109	7961	18	7979	0.997744	7962	14	7976	0.998245	7942	22	7964	0.997238	7966	18	7984	0.997745	7919	29	7948	0.996351	7880	18	7898	0.997721	7970	15	7985	0.998121	7972	15	7987	0.998122	7956	16
Trichuris_trichiura_1_001	10684551	G	T	7939	37	7976	0.995361	7943	28	7971	0.996487	7843	13	7856	0.998345	7941	31	7972	0.996111	7952	23	7975	0.997116	7938	36	7974	0.995485	7938	30	7968	0.996235	7918	29	7947	0.996351	7859	28	7887	0.99645	7924	37	7961	0.995352	7938	30	7968	0.996235	7944	32
Trichuris_trichiura_1_001	10684552	A	T	7970	15	7985	0.998121	7978	15	7993	0.998123	7867	2	7869	0.999746	7982	10	7992	0.998749	7985	9	7994	0.998874	7978	13	7991	0.998373	7983	9	7992	0.998874	7972	10	7982	0.998747	7904	9	7913	0.998863	7983	11	7994	0.998624	7984	12	7996	0.998499	7979	14
Trichuris_trichiura_1_001	10684553	A	T	7936	8	7944	0.998993	7938	7	7945	0.999119	7785	6	7791	0.99923	7928	11	7939	0.998614	7916	10	7926	0.998738	7929	8	7937	0.998992	7927	11	7938	0.998614	7935	8	7943	0.998993	7868	11	7879	0.998604	7948	8	7956	0.998994	7899	21	7920	0.997348	7925	15
Trichuris_trichiura_1_001	10684554	G	T	7942	44	7986	0.99449	7929	48	7977	0.993983	7967	23	7990	0.997121	7921	50	7971	0.993727	7946	36	7982	0.99549	7942	42	7984	0.994739	7932	48	7980	0.993985	7911	52	7963	0.99347	7926	60	7986	0.992487	7919	58	7977	0.992729	7938	44	7982	0.994488	7929	52
Trichuris_trichiura_1_001	10684555	T	A	7892	7	7899	0.999114	7846	8	7854	0.998981	7836	8	7844	0.99898	7873	12	7885	0.998478	7859	7	7866	0.99911	7837	12	7849	0.998471	7888	7	7895	0.999113	7877	18	7895	0.99772	7885	13	7898	0.998354	7906	8	7914	0.998989	7856	7	7863	0.99911	7843	8
Trichuris_trichiura_1_001	10684556	C	T	7921	34	7955	0.995726	7814	51	7865	0.993516	7859	24	7883	0.996955	7877	42	7919	0.994696	7884	34	7918	0.995706	7866	33	7899	0.995822	7875	43	7918	0.994569	7865	46	7911	0.994185	7849	43	7892	0.994551	7884	42	7926	0.994701	7891	56	7947	0.992953	7891	53
Trichuris_trichiura_1_001	10684557	T	A	7963	8	7971	0.998996	7882	12	7894	0.99848	7892	1	7893	0.999873	7935	3	7938	0.999622	7916	6	7922	0.999243	7907	10	7917	0.998737	7933	3	7936	0.999622	7911	9	7920	0.998864	7911	14	7925	0.998233	7931	9	7940	0.998866	7974	9	7983	0.998873	7964	7
Trichuris_trichiura_1_001	10684558	T	A	7991	2	7993	0.99975	7920	2	7922	0.999748	7900	1	7901	0.999873	7969	3	7972	0.999624	7935	2	7937	0.999748	7925	6	7931	0.999243	7940	7	7947	0.999119	7932	4	7936	0.999496	7923	7	7930	0.999117	7948	1	7949	0.999874	7993	1	7994	0.999875	7969	10
Trichuris_trichiura_1_001	10684559	C	A	7970	20	7990	0.997497	7860	45	7905	0.994307	7888	20	7908	0.997471	7917	36	7953	0.995473	7921	18	7939	0.997733	7890	32	7922	0.995961	7897	37	7934	0.995337	7881	32	7913	0.995956	7864	45	7909	0.99431	7905	34	7939	0.995717	7948	35	7983	0.995616	7934	15
Trichuris_trichiura_1_001	10684560	A	T	7984	2	7986	0.99975	7966	10	7976	0.998746	7978	4	7982	0.999499	7961	8	7969	0.998996	7975	9	7984	0.998873	7966	13	7979	0.998371	7968	9	7977	0.998872	7973	9	7982	0.998872	7977	7	7984	0.999123	7972	8	7980	0.998997	7978	9	7987	0.998873	7952	11
Trichuris_trichiura_1_001	10684561	T	A	7984	11	7995	0.998624	7970	28	7998	0.996499	7994	4	7998	0.9995	7974	23	7997	0.997124	7973	19	7992	0.997623	7973	16	7989	0.997997	7973	21	7994	0.997373	7969	26	7995	0.996748	7977	17	7994	0.997873	7962	29	7991	0.996371	7977	17	7994	0.997873	7967	23
Trichuris_trichiura_1_001	10684562	C	T	7961	21	7982	0.997369	7943	31	7974	0.996112	7975	13	7988	0.998373	7951	19	7970	0.997616	7982	10	7992	0.998749	7955	23	7978	0.997117	7956	27	7983	0.996618	7950	16	7966	0.997991	7952	23	7975	0.997116	7955	23	7978	0.997117	7954	26	7980	0.996742	7953	30
Trichuris_trichiura_1_001	10684563	T	A	7777	7	7784	0.999101	7758	8	7766	0.99897	7738	2	7740	0.999742	7772	11	7783	0.998587	7701	7	7708	0.999092	7785	5	7790	0.999358	7753	8	7761	0.998969	7760	12	7772	0.998456	7707	10	7717	0.998704	7742	5	7747	0.999355	7841	5	7846	0.999363	7826	8
Trichuris_trichiura_1_001	10684564	T	A	7783	7	7790	0.999101	7763	8	7771	0.998971	7737	3	7740	0.999612	7786	3	7789	0.999615	7705	5	7710	0.999351	7788	4	7792	0.999487	7757	7	7764	0.999098	7760	6	7766	0.999227	7711	6	7717	0.999222	7751	3	7754	0.999613	7838	8	7846	0.99898	7830	6
Trichuris_trichiura_1_001	10684565	C	A	7850	45	7895	0.9943	7794	47	7841	0.994006	7847	21	7868	0.997331	7837	36	7873	0.995427	7745	27	7772	0.996526	7847	39	7886	0.995055	7755	44	7799	0.994358	7737	64	7801	0.991796	7643	43	7686	0.994405	7672	35	7707	0.995459	7917	40	7957	0.994973	7913	44
Trichuris_trichiura_1_001	10684566	A	C	7985	5	7990	0.999374	7930	3	7933	0.999622	7909	5	7914	0.999368	7988	2	7990	0.99975	7819	2	7821	0.999744	7976	2	7978	0.999749	7876	4	7880	0.999492	7901	5	7906	0.999368	7738	7	7745	0.999096	7752	2	7754	0.999742	7986	4	7990	0.999499	7982	5
Trichuris_trichiura_1_001	10684567	A	T	7991	5	7996	0.999375	7988	1	7989	0.999875	7988	6	7994	0.999249	7985	8	7993	0.998999	7989	6	7995	0.99925	7983	9	7992	0.998874	7989	6	7995	0.99925	7990	6	7996	0.99925	7979	2	7981	0.999749	7968	2	7970	0.999749	7989	6	7995	0.99925	7987	5
Trichuris_trichiura_1_001	10684568	C	A	7956	20	7976	0.997492	7956	28	7984	0.996493	7975	12	7987	0.998498	7964	17	7981	0.99787	7977	14	7991	0.998248	7955	30	7985	0.996243	7958	26	7984	0.996743	7961	22	7983	0.997244	7968	18	7986	0.997746	7950	19	7969	0.997616	7957	18	7975	0.997743	7960	19
Trichuris_trichiura_1_001	10684569	T	A	7697	7	7704	0.999091	7708	12	7720	0.998446	7614	4	7618	0.999475	7739	13	7752	0.998323	7583	3	7586	0.999605	7700	7	7707	0.999092	7685	8	7693	0.99896	7724	11	7735	0.998578	7700	8	7708	0.998962	7663	8	7671	0.998957	7670	5	7675	0.999349	7689	11
Trichuris_trichiura_1_001	10684570	G	T	7791	74	7865	0.990591	7630	108	7738	0.986043	7685	54	7739	0.993022	7762	81	7843	0.989672	7627	44	7671	0.994264	7725	75	7800	0.990385	7692	61	7753	0.992132	7694	98	7792	0.987423	7668	75	7743	0.990314	7621	67	7688	0.991285	7697	85	7782	0.989077	7738	77
Trichuris_trichiura_1_001	10684571	T	A	7671	1	7672	0.99987	7591	13	7604	0.99829	7510	4	7514	0.999468	7708	8	7716	0.998963	7478	6	7484	0.999198	7653	5	7658	0.999347	7602	5	7607	0.999343	7597	4	7601	0.999474	7610	9	7619	0.998819	7542	5	7547	0.999337	7659	1	7660	0.999869	7672	2
Trichuris_trichiura_1_001	10684572	G	T	7709	102	7811	0.986941	7483	137	7620	0.982021	7555	75	7630	0.99017	7710	88	7798	0.988715	7481	62	7543	0.99178	7678	80	7758	0.989688	7575	89	7664	0.988387	7546	116	7662	0.98486	7541	102	7643	0.986654	7501	78	7579	0.989708	7643	120	7763	0.984542	7692	94
Trichuris_trichiura_1_001	10684573	G	T	7816	38	7854	0.995162	7579	63	7642	0.991756	7642	30	7672	0.99609	7781	51	7832	0.993488	7532	34	7566	0.995506	7757	36	7793	0.99538	7655	27	7682	0.996485	7615	57	7672	0.99257	7600	51	7651	0.993334	7550	46	7596	0.993944	7743	36	7779	0.995372	7793	47
Trichuris_trichiura_1_001	10684574	C	A	7892	23	7915	0.997094	7621	18	7639	0.997644	7649	11	7660	0.998564	7823	31	7854	0.996053	7535	24	7559	0.996825	7823	23	7846	0.997069	7654	27	7681	0.996485	7686	26	7712	0.996629	7606	25	7631	0.996724	7557	27	7584	0.99644	7804	17	7821	0.997826	7846	26
Trichuris_trichiura_1_001	10684575	C	A	7907	41	7948	0.994841	7774	51	7825	0.993482	7951	21	7972	0.997366	7904	38	7942	0.995215	7847	29	7876	0.996318	7925	25	7950	0.996855	7860	35	7895	0.995567	7834	47	7881	0.994036	7691	36	7727	0.995341	7672	36	7708	0.99533	7912	21	7933	0.997353	7901	38
Trichuris_trichiura_1_001	10684576	T	A	7751	14	7765	0.998197	7761	18	7779	0.997686	7732	5	7737	0.999354	7779	12	7791	0.99846	7753	7	7760	0.999098	7767	17	7784	0.997816	7811	16	7827	0.997956	7777	8	7785	0.998972	7604	16	7620	0.9979	7587	10	7597	0.998684	7748	14	7762	0.998196	7771	17
Trichuris_trichiura_1_001	10684577	C	T	7924	28	7952	0.996479	7900	50	7950	0.993711	7932	30	7962	0.996232	7908	33	7941	0.995844	7955	12	7967	0.998494	7927	29	7956	0.996355	7935	33	7968	0.995858	7913	40	7953	0.99497	7706	32	7738	0.995865	7694	31	7725	0.995987	7914	36	7950	0.995472	7911	32
Trichuris_trichiura_1_001	10684578	C	A	7964	15	7979	0.99812	7942	31	7973	0.996112	7981	3	7984	0.999624	7958	13	7971	0.998369	7967	15	7982	0.998121	7963	13	7976	0.99837	7958	21	7979	0.997368	7957	18	7975	0.997743	7756	19	7775	0.997556	7743	15	7758	0.998067	7948	22	7970	0.99724	7955	16
Trichuris_trichiura_1_001	10684579	T	A	7960	3	7963	0.999623	7941	7	7948	0.999119	7937	2	7939	0.999748	7943	11	7954	0.998617	7939	4	7943	0.999496	7911	8	7919	0.99899	7940	7	7947	0.999119	7940	14	7954	0.99824	7770	3	7773	0.999614	7732	7	7739	0.999095	7958	6	7964	0.999247	7949	4
Trichuris_trichiura_1_001	10684580	G	T	7942	37	7979	0.995363	7895	64	7959	0.991959	7956	29	7985	0.996368	7929	49	7978	0.993858	7951	30	7981	0.996241	7940	40	7980	0.994987	7940	43	7983	0.994614	7927	51	7978	0.993607	7717	51	7768	0.993435	7701	46	7747	0.994062	7948	40	7988	0.994992	7948	34
Trichuris_trichiura_1_001	10684581	A	T	7929	23	7952	0.997108	7937	40	7977	0.994986	7919	18	7937	0.997732	7929	33	7962	0.995855	7937	20	7957	0.997486	7937	23	7960	0.997111	7920	29	7949	0.996352	7928	34	7962	0.99573	7832	22	7854	0.997199	7797	37	7834	0.995277	7933	33	7966	0.995857	7939	30
Trichuris_trichiura_1_001	10684582	T	A	7945	20	7965	0.997489	7954	27	7981	0.996617	7957	9	7966	0.99887	7968	16	7984	0.997996	7935	15	7950	0.998113	7956	17	7973	0.997868	7947	13	7960	0.998367	7961	14	7975	0.998245	7838	18	7856	0.997709	7822	16	7838	0.997959	7975	20	7995	0.997498	7961	23
Trichuris_trichiura_1_001	10684583	A	T	7929	39	7968	0.995105	7917	53	7970	0.99335	7938	32	7970	0.995985	7921	36	7957	0.995476	7922	31	7953	0.996102	7929	38	7967	0.99523	7916	33	7949	0.995849	7895	39	7934	0.995084	7799	32	7831	0.995914	7784	27	7811	0.996543	7916	47	7963	0.994098	7928	41
Trichuris_trichiura_1_001	10684584	T	A	7824	6	7830	0.999234	7864	16	7880	0.99797	7804	6	7810	0.999232	7840	17	7857	0.997836	7825	6	7831	0.999234	7853	7	7860	0.999109	7848	4	7852	0.999491	7850	13	7863	0.998347	7746	11	7757	0.998582	7714	10	7724	0.998705	7852	6	7858	0.999236	7867	5
Trichuris_trichiura_1_001	10684585	T	A	7769	7	7776	0.9991	7782	12	7794	0.99846	7708	6	7714	0.999222	7785	8	7793	0.998973	7698	5	7703	0.999351	7784	4	7788	0.999486	7765	6	7771	0.999228	7821	7	7828	0.999106	7681	6	7687	0.999219	7623	5	7628	0.999345	7793	8	7801	0.998974	7837	7
Trichuris_trichiura_1_001	10684586	G	T	7864	98	7962	0.987692	7759	161	7920	0.979672	7876	91	7967	0.988578	7837	127	7964	0.984053	7873	69	7942	0.991312	7876	92	7968	0.988454	7859	103	7962	0.987064	7854	117	7971	0.985322	7694	88	7782	0.988692	7632	101	7733	0.986939	7854	106	7960	0.986683	7849	119
Trichuris_trichiura_1_001	10684587	T	A	7899	8	7907	0.998988	7826	5	7831	0.999362	7856	5	7861	0.999364	7907	8	7915	0.998989	7836	6	7842	0.999235	7882	2	7884	0.999746	7884	5	7889	0.999366	7904	8	7912	0.998989	7703	5	7708	0.999351	7666	6	7672	0.999218	7908	5	7913	0.999368	7941	4
Trichuris_trichiura_1_001	10684588	T	A	7871	3	7874	0.999619	7778	4	7782	0.999486	7821	4	7825	0.999489	7901	3	7904	0.99962	7795	3	7798	0.999615	7821	4	7825	0.999489	7827	5	7832	0.999362	7854	8	7862	0.998982	7637	12	7649	0.998431	7595	9	7604	0.998816	7881	5	7886	0.999366	7903	8
Trichuris_trichiura_1_001	10684589	G	T	7854	82	7936	0.989667	7668	133	7801	0.982951	7829	70	7899	0.991138	7820	108	7928	0.986377	7758	60	7818	0.992325	7833	70	7903	0.991143	7799	65	7864	0.991734	7782	96	7878	0.987814	7555	91	7646	0.988098	7544	82	7626	0.989247	7851	90	7941	0.988666	7885	96
Trichuris_trichiura_1_001	10684590	A	T	7884	20	7904	0.99747	7765	44	7809	0.994365	7876	19	7895	0.997593	7917	19	7936	0.997606	7802	16	7818	0.997953	7883	20	7903	0.997469	7852	29	7881	0.99632	7880	21	7901	0.997342	7620	14	7634	0.998166	7577	16	7593	0.997893	7906	25	7931	0.996848	7918	17
Trichuris_trichiura_1_001	10684591	T	A	7943	25	7968	0.996862	7816	36	7852	0.995415	7898	15	7913	0.998104	7955	26	7981	0.996742	7812	15	7827	0.998084	7915	34	7949	0.995723	7881	19	7900	0.997595	7895	20	7915	0.997473	7623	20	7643	0.997383	7584	21	7605	0.997239	7976	17	7993	0.997873	7968	26
Trichuris_trichiura_1_001	10684592	A	T	7931	41	7972	0.994857	7764	68	7832	0.991318	7875	21	7896	0.99734	7921	47	7968	0.994101	7781	24	7805	0.996925	7892	35	7927	0.995585	7850	36	7886	0.995435	7866	47	7913	0.99406	7593	33	7626	0.995673	7536	53	7589	0.993016	7931	48	7979	0.993984	7924	41
Trichuris_trichiura_1_001	10684593	T	A	7940	6	7946	0.999245	7779	8	7787	0.998973	7822	8	7830	0.998978	7923	14	7937	0.998236	7753	7	7760	0.999098	7879	15	7894	0.9981	7836	13	7849	0.998344	7861	8	7869	0.998983	7581	14	7595	0.998157	7537	9	7546	0.998807	7932	15	7947	0.998112	7925	10
Trichuris_trichiura_1_001	10684594	T	A	7962	4	7966	0.999498	7955	10	7965	0.998745	7979	1	7980	0.999875	7957	3	7960	0.999623	7972	4	7976	0.999498	7954	8	7962	0.998995	7945	4	7949	0.999497	7951	9	7960	0.998869	7699	4	7703	0.999481	7675	2	7677	0.999739	7949	5	7954	0.999371	7946	7
Trichuris_trichiura_1_001	10684595	C	T	7909	23	7932	0.9971	7864	43	7907	0.994562	7885	21	7906	0.997344	7902	30	7932	0.996218	7911	10	7921	0.998738	7912	17	7929	0.997856	7882	12	7894	0.99848	7876	23	7899	0.997088	7601	24	7625	0.996852	7601	23	7624	0.996983	7883	38	7921	0.995203	7896	25
Trichuris_trichiura_1_001	10684596	G	T	7898	46	7944	0.994209	7826	71	7897	0.991009	7892	28	7920	0.996465	7892	44	7936	0.994456	7888	32	7920	0.99596	7917	38	7955	0.995223	7851	37	7888	0.995309	7842	46	7888	0.994168	7578	47	7625	0.993836	7572	34	7606	0.99553	7913	32	7945	0.995972	7894	47
Trichuris_trichiura_1_001	10684597	C	T	7940	32	7972	0.995986	7874	45	7919	0.994317	7959	14	7973	0.998244	7927	23	7950	0.997107	7974	11	7985	0.998622	7934	21	7955	0.99736	7934	24	7958	0.996984	7901	40	7941	0.994963	7621	31	7652	0.995949	7623	27	7650	0.996471	7930	24	7954	0.996983	7928	39
Trichuris_trichiura_1_001	10684598	T	A	7965	9	7974	0.998871	7913	13	7926	0.99836	7969	2	7971	0.999749	7940	11	7951	0.998617	7970	1	7971	0.999875	7973	6	7979	0.999248	7943	5	7948	0.999371	7937	8	7945	0.998993	7660	4	7664	0.999478	7654	6	7660	0.999217	7960	6	7966	0.999247	7965	5
Trichuris_trichiura_1_001	10684599	A	T	7937	24	7961	0.996985	7911	34	7945	0.995721	7934	10	7944	0.998741	7951	14	7965	0.998242	7953	7	7960	0.999121	7945	20	7965	0.997489	7939	16	7955	0.997989	7936	23	7959	0.99711	7834	17	7851	0.997835	7828	24	7852	0.996943	7943	23	7966	0.997113	7929	29
Trichuris_trichiura_1_001	10684600	A	T	7983	11	7994	0.998624	7978	14	7992	0.998248	7983	4	7987	0.999499	7987	8	7995	0.998999	7985	10	7995	0.998749	7988	5	7993	0.999374	7983	6	7989	0.999249	7974	11	7985	0.998622	7865	4	7869	0.999492	7860	9	7869	0.998856	7980	13	7993	0.998374	7983	7
Trichuris_trichiura_1_001	10684601	C	T	7949	17	7966	0.997866	7885	38	7923	0.995204	7963	8	7971	0.998996	7924	20	7944	0.997482	7951	14	7965	0.998242	7919	23	7942	0.997104	7907	27	7934	0.996597	7918	29	7947	0.996351	7823	21	7844	0.997323	7808	19	7827	0.997573	7940	29	7969	0.996361	7946	20
Trichuris_trichiura_1_001	10684602	T	A	7967	8	7975	0.998997	7936	11	7947	0.998616	7964	5	7969	0.999373	7954	6	7960	0.999246	7961	7	7968	0.999121	7953	10	7963	0.998744	7937	8	7945	0.998993	7948	12	7960	0.998492	7849	9	7858	0.998855	7824	10	7834	0.998724	7984	10	7994	0.998749	7979	8
Trichuris_trichiura_1_001	10684603	A	T	7773	26	7799	0.996666	7761	44	7805	0.994363	7766	17	7783	0.997816	7800	41	7841	0.994771	7784	19	7803	0.997565	7741	35	7776	0.995499	7780	37	7817	0.995267	7751	51	7802	0.993463	7747	23	7770	0.99704	7704	26	7730	0.996636	7810	56	7866	0.992881	7821	49
Trichuris_trichiura_1_001	10684604	G	T	7729	38	7767	0.995108	7669	78	7747	0.989932	7735	21	7756	0.997292	7737	44	7781	0.994345	7757	26	7783	0.996659	7711	36	7747	0.995353	7734	39	7773	0.994983	7667	61	7728	0.992107	7703	38	7741	0.995091	7643	42	7685	0.994535	7755	40	7795	0.994869	7743	45
Trichuris_trichiura_1_001	10684605	A	T	7746	53	7799	0.993204	7713	69	7782	0.991133	7747	28	7775	0.996399	7781	40	7821	0.994886	7767	28	7795	0.996408	7747	31	7778	0.996014	7755	33	7788	0.995763	7708	45	7753	0.994196	7712	47	7759	0.993943	7675	34	7709	0.99559	7805	41	7846	0.994774	7775	51
Trichuris_trichiura_1_001	10684606	T	A	7887	18	7905	0.997723	7808	21	7829	0.997318	7814	11	7825	0.998594	7867	20	7887	0.997464	7834	11	7845	0.998598	7815	19	7834	0.997575	7829	9	7838	0.998852	7783	27	7810	0.996543	7785	18	7803	0.997693	7702	26	7728	0.996636	7866	12	7878	0.998477	7881	22
Trichuris_trichiura_1_001	10684607	C	T	7850	17	7867	0.997839	7699	33	7732	0.995732	7739	20	7759	0.997422	7781	20	7801	0.997436	7773	17	7790	0.997818	7747	19	7766	0.997553	7776	18	7794	0.997691	7739	19	7758	0.997551	7731	20	7751	0.99742	7651	20	7671	0.997393	7851	18	7869	0.997713	7860	20
Trichuris_trichiura_1_001	10684608	G	T	7778	43	7821	0.994502	7618	66	7684	0.991411	7691	35	7726	0.99547	7777	62	7839	0.992091	7720	24	7744	0.996901	7710	74	7784	0.990493	7739	48	7787	0.993836	7649	66	7715	0.991445	7661	37	7698	0.995194	7540	57	7597	0.992497	7862	55	7917	0.993053	7853	47
Trichuris_trichiura_1_001	10684609	T	G	7888	7	7895	0.999113	7692	4	7696	0.99948	7746	2	7748	0.999742	7858	4	7862	0.999491	7764	4	7768	0.999485	7839	5	7844	0.999363	7812	3	7815	0.999616	7740	6	7746	0.999225	7694	1	7695	0.99987	7589	4	7593	0.999473	7983	3	7986	0.999624	7965	7
Trichuris_trichiura_1_001	10684610	T	A	7953	11	7964	0.998619	7691	5	7696	0.99935	7776	2	7778	0.999743	7877	6	7883	0.999239	7774	5	7779	0.999357	7889	4	7893	0.999493	7810	4	7814	0.999488	7769	10	7779	0.998714	7685	3	7688	0.99961	7590	2	7592	0.999737	7976	9	7985	0.998873	7965	0
Trichuris_trichiura_1_001	10684611	C	A	7809	42	7851	0.99465	7394	53	7447	0.992883	7664	24	7688	0.996878	7595	54	7649	0.99294	7666	29	7695	0.996231	7701	43	7744	0.994447	7627	37	7664	0.995172	7553	31	7584	0.995912	7519	36	7555	0.995235	7398	37	7435	0.995024	7761	39	7800	0.995	7769	21
Trichuris_trichiura_1_001	10684612	A	T	7924	10	7934	0.99874	7522	16	7538	0.997877	7878	8	7886	0.998986	7839	7	7846	0.999108	7867	6	7873	0.999238	7952	11	7963	0.998619	7777	12	7789	0.998459	7698	18	7716	0.997667	7653	10	7663	0.998695	7507	12	7519	0.998404	7950	12	7962	0.998493	7919	16
Trichuris_trichiura_1_001	10684613	T	A	7980	7	7987	0.999124	7597	9	7606	0.998817	7969	3	7972	0.999624	7936	18	7954	0.997737	7926	5	7931	0.99937	7966	13	7979	0.998371	7848	8	7856	0.998982	7793	9	7802	0.998846	7696	8	7704	0.998962	7553	9	7562	0.99881	7980	12	7992	0.998498	7960	15
Trichuris_trichiura_1_001	10684614	G	T	7949	43	7992	0.99462	7582	42	7624	0.994491	7965	27	7992	0.996622	7935	49	7984	0.993863	7944	35	7979	0.995613	7939	40	7979	0.994987	7861	36	7897	0.995441	7810	47	7857	0.994018	7682	37	7719	0.995207	7555	36	7591	0.995258	7938	51	7989	0.993616	7930	62
Trichuris_trichiura_1_001	10684615	T	G	7957	3	7960	0.999623	7604	3	7607	0.999606	7961	7	7968	0.999121	7969	6	7975	0.999248	7951	5	7956	0.999372	7971	1	7972	0.999875	7887	1	7888	0.999873	7821	2	7823	0.999744	7701	3	7704	0.999611	7560	4	7564	0.999471	7975	2	7977	0.999749	7964	6
Trichuris_trichiura_1_001	10684616	T	A	7954	0	7954	1	7591	6	7597	0.99921	7959	0	7959	1	7966	3	7969	0.999624	7947	3	7950	0.999623	7962	6	7968	0.999247	7876	4	7880	0.999492	7802	5	7807	0.99936	7687	3	7690	0.99961	7551	5	7556	0.999338	7955	4	7959	0.999497	7953	4
Trichuris_trichiura_1_001	10684617	A	T	7940	10	7950	0.998742	7702	20	7722	0.99741	7948	9	7957	0.998869	7945	18	7963	0.99774	7922	10	7932	0.998739	7936	15	7951	0.998113	7932	7	7939	0.999118	7914	15	7929	0.998108	7720	15	7735	0.998061	7573	10	7583	0.998681	7939	19	7958	0.997612	7950	11
Trichuris_trichiura_1_001	10684618	C	A	7939	37	7976	0.995361	7698	34	7732	0.995603	7964	18	7982	0.997745	7942	35	7977	0.995612	7962	20	7982	0.997494	7966	17	7983	0.99787	7950	15	7965	0.998117	7924	30	7954	0.996228	7715	29	7744	0.996255	7581	19	7600	0.9975	7958	22	7980	0.997243	7949	27
Trichuris_trichiura_1_001	10684619	T	A	7947	9	7956	0.998869	7712	7	7719	0.999093	7921	3	7924	0.999621	7953	9	7962	0.99887	7946	5	7951	0.999371	7944	9	7953	0.998868	7931	5	7936	0.99937	7909	16	7925	0.997981	7703	11	7714	0.998574	7579	6	7585	0.999209	7947	6	7953	0.999246	7952	9
Trichuris_trichiura_1_001	10684620	T	A	7979	9	7988	0.998873	7736	14	7750	0.998194	7989	1	7990	0.999875	7967	11	7978	0.998621	7989	5	7994	0.999375	7970	12	7982	0.998497	7974	8	7982	0.998998	7965	12	7977	0.998496	7733	4	7737	0.999483	7594	11	7605	0.998554	7981	9	7990	0.998874	7980	12
Trichuris_trichiura_1_001	10684621	T	A	7837	12	7849	0.998471	7601	10	7611	0.998686	7830	7	7837	0.999107	7780	11	7791	0.998588	7823	9	7832	0.998851	7827	4	7831	0.999489	7838	10	7848	0.998726	7807	7	7814	0.999104	7591	12	7603	0.998422	7486	6	7492	0.999199	7782	8	7790	0.998973	7749	6
Trichuris_trichiura_1_001	10684622	C	T	7886	34	7920	0.995707	7571	32	7603	0.995791	7835	21	7856	0.997327	7786	54	7840	0.993112	7842	19	7861	0.997583	7842	25	7867	0.996822	7814	28	7842	0.996429	7743	44	7787	0.99435	7568	17	7585	0.997759	7449	28	7477	0.996255	7857	38	7895	0.995187	7798	42
Trichuris_trichiura_1_001	10684623	T	A	7898	11	7909	0.998609	7569	11	7580	0.998549	7820	6	7826	0.999233	7800	11	7811	0.998592	7820	5	7825	0.999361	7831	9	7840	0.998852	7815	9	7824	0.99885	7747	9	7756	0.99884	7549	7	7556	0.999074	7431	6	7437	0.999193	7878	8	7886	0.998986	7812	11
Trichuris_trichiura_1_001	10684624	G	T	7899	39	7938	0.995087	7518	48	7566	0.993656	7831	17	7848	0.997834	7792	38	7830	0.995147	7812	18	7830	0.997701	7828	32	7860	0.995929	7793	36	7829	0.995402	7696	55	7751	0.992904	7516	39	7555	0.994838	7388	39	7427	0.994749	7886	35	7921	0.995581	7809	29
Trichuris_trichiura_1_001	10684625	C	A	7949	22	7971	0.99724	7507	46	7553	0.99391	7848	16	7864	0.997965	7825	35	7860	0.995547	7830	13	7843	0.998342	7871	30	7901	0.996203	7791	17	7808	0.997823	7701	32	7733	0.995862	7495	28	7523	0.996278	7396	15	7411	0.997976	7931	23	7954	0.997108	7834	25
Trichuris_trichiura_1_001	10684626	T	A	7897	18	7915	0.997726	7487	23	7510	0.996937	7772	8	7780	0.998972	7825	16	7841	0.997959	7790	11	7801	0.99859	7828	19	7847	0.997579	7748	9	7757	0.99884	7664	17	7681	0.997787	7454	11	7465	0.998526	7343	9	7352	0.998776	7914	10	7924	0.998738	7813	12
Trichuris_trichiura_1_001	10684627	T	A	7962	17	7979	0.997869	7574	13	7587	0.998287	7879	5	7884	0.999366	7959	15	7974	0.998119	7978	5	7983	0.999374	7968	10	7978	0.998747	7974	9	7983	0.998873	7936	18	7954	0.997737	7598	13	7611	0.998292	7508	13	7521	0.998272	7974	10	7984	0.998747	7962	17
Trichuris_trichiura_1_001	10684628	C	A	7959	23	7982	0.997119	7551	40	7591	0.994731	7889	19	7908	0.997597	7958	20	7978	0.997493	7983	9	7992	0.998874	7956	14	7970	0.998243	7954	24	7978	0.996992	7954	19	7973	0.997617	7627	16	7643	0.997907	7473	12	7485	0.998397	7972	14	7986	0.998247	7956	29
Trichuris_trichiura_1_001	10684629	T	A	7962	6	7968	0.999247	7591	15	7606	0.998028	7896	7	7903	0.999114	7974	7	7981	0.999123	7959	6	7965	0.999247	7965	6	7971	0.999247	7968	7	7975	0.999122	7968	13	7981	0.998371	7646	6	7652	0.999216	7469	7	7476	0.999064	7964	11	7975	0.998621	7975	8
Trichuris_trichiura_1_001	10684630	G	T	7941	47	7988	0.994116	7610	40	7650	0.994771	7964	24	7988	0.996995	7950	43	7993	0.99462	7972	22	7994	0.997248	7955	35	7990	0.99562	7950	37	7987	0.995367	7946	40	7986	0.994991	7673	30	7703	0.996105	7493	15	7508	0.998002	7950	43	7993	0.99462	7949	35
Trichuris_trichiura_1_001	10684631	T	A	7960	11	7971	0.99862	7646	12	7658	0.998433	7975	9	7984	0.998873	7971	10	7981	0.998747	7971	7	7978	0.999123	7971	9	7980	0.998872	7965	2	7967	0.999749	7978	7	7985	0.999123	7692	12	7704	0.998442	7485	15	7500	0.998	7963	10	7973	0.998746	7966	12
Trichuris_trichiura_1_001	10684632	A	T	7982	11	7993	0.998624	7659	7	7666	0.999087	7991	3	7994	0.999625	7982	9	7991	0.998874	7987	6	7993	0.999249	7979	11	7990	0.998623	7977	7	7984	0.999123	7979	9	7988	0.998873	7701	8	7709	0.998962	7507	1	7508	0.999867	7974	12	7986	0.998497	7976	9
Trichuris_trichiura_1_001	10684633	A	T	7968	10	7978	0.998747	7644	10	7654	0.998693	7974	5	7979	0.999373	7968	8	7976	0.998997	7977	2	7979	0.999749	7970	11	7981	0.998622	7969	9	7978	0.998872	7963	12	7975	0.998495	7690	8	7698	0.998961	7498	4	7502	0.999467	7967	12	7979	0.998496	7961	14
Trichuris_trichiura_1_001	10684634	A	T	7956	6	7962	0.999246	7721	16	7737	0.997932	7973	9	7982	0.998872	7962	8	7970	0.998996	7976	9	7985	0.998873	7953	11	7964	0.998619	7965	8	7973	0.998997	7960	6	7966	0.999247	7797	11	7808	0.998591	7591	9	7600	0.998816	7968	5	7973	0.999373	7957	13
Trichuris_trichiura_1_001	10684635	C	T	7938	18	7956	0.997738	3	7682	7685	3.90371e-4	1	7970	7971	1.25455e-4	7937	25	7962	0.99686	7963	14	7977	0.998245	7947	20	7967	0.99749	7954	15	7969	0.998118	7934	24	7958	0.996984	7818	26	7844	0.996685	7595	18	7613	0.997636	7949	20	7969	0.99749	7933	20
Trichuris_trichiura_1_001	10684636	T	A	7823	14	7837	0.998214	7706	13	7719	0.998316	7972	5	7977	0.999373	7810	11	7821	0.998594	7784	10	7794	0.998717	7842	13	7855	0.998345	7820	17	7837	0.997831	7839	11	7850	0.998599	7766	13	7779	0.998329	7500	12	7512	0.998403	7796	10	7806	0.998719	7815	14
Trichuris_trichiura_1_001	10684637	C	T	7900	25	7925	0.996845	7707	15	7722	0.998057	7976	8	7984	0.998998	7860	24	7884	0.996956	7845	10	7855	0.998727	7922	27	7949	0.996603	7871	17	7888	0.997845	7866	24	7890	0.996958	7799	15	7814	0.99808	7515	16	7531	0.997875	7876	26	7902	0.99671	7896	26
Trichuris_trichiura_1_001	10684638	C	A	7847	18	7865	0.997711	7692	28	7720	0.996373	7953	11	7964	0.998619	7818	14	7832	0.998212	7811	7	7818	0.999105	7888	22	7910	0.997219	7837	13	7850	0.998344	7821	21	7842	0.997322	7761	14	7775	0.998199	7476	14	7490	0.998131	7832	13	7845	0.998343	7850	11
Trichuris_trichiura_1_001	10684639	A	T	7857	13	7870	0.998348	7680	12	7692	0.99844	7937	6	7943	0.999245	7825	10	7835	0.998724	7794	5	7799	0.999359	7871	3	7874	0.999619	7818	4	7822	0.999489	7800	8	7808	0.998975	7717	11	7728	0.998577	7459	4	7463	0.999464	7807	11	7818	0.998593	7850	14
Trichuris_trichiura_1_001	10684640	T	A	7841	19	7860	0.997583	7663	23	7686	0.997008	7924	9	7933	0.998865	7789	26	7815	0.996673	7785	18	7803	0.997693	7833	26	7859	0.996692	7781	20	7801	0.997436	7764	30	7794	0.996151	7704	20	7724	0.997411	7441	17	7458	0.997721	7764	25	7789	0.99679	7810	18
Trichuris_trichiura_1_001	10684641	T	A	7860	9	7869	0.998856	7659	17	7676	0.997785	7909	10	7919	0.998737	7808	11	7819	0.998593	7798	6	7804	0.999231	7842	12	7854	0.998472	7790	13	7803	0.998334	7779	15	7794	0.998075	7706	10	7716	0.998704	7444	9	7453	0.998792	7781	10	7791	0.998716	7810	22
Trichuris_trichiura_1_001	10684642	T	A	7864	8	7872	0.998984	7669	18	7687	0.997658	7910	9	7919	0.998863	7807	9	7816	0.998849	7786	12	7798	0.998461	7844	16	7860	0.997964	7786	21	7807	0.99731	7779	18	7797	0.997691	7704	12	7716	0.998445	7442	17	7459	0.997721	7782	11	7793	0.998588	7818	11
Trichuris_trichiura_1_001	10684643	C	A	7918	17	7935	0.997858	7725	34	7759	0.995618	7903	10	7913	0.998736	7839	15	7854	0.99809	7864	8	7872	0.998984	7841	16	7857	0.997964	7815	19	7834	0.997575	7792	20	7812	0.99744	7685	17	7702	0.997793	7422	13	7435	0.998252	7844	15	7859	0.998091	7843	16
Trichuris_trichiura_1_001	10684644	G	T	7947	25	7972	0.996864	7939	34	7973	0.995736	7977	16	7993	0.997998	7945	14	7959	0.998241	7943	9	7952	0.998868	7951	19	7970	0.997616	7948	16	7964	0.997991	7942	18	7960	0.997739	7925	26	7951	0.99673	7832	21	7853	0.997326	7935	26	7961	0.996734	7945	19
Trichuris_trichiura_1_001	10684645	T	A	7976	14	7990	0.998248	7966	24	7990	0.996996	7989	2	7991	0.99975	7959	11	7970	0.99862	7971	12	7983	0.998497	7967	8	7975	0.998997	7957	14	7971	0.998244	7965	14	7979	0.998245	7976	13	7989	0.998373	7965	11	7976	0.998621	7973	15	7988	0.998122	7960	16
Trichuris_trichiura_1_001	10684646	C	A	7952	15	7967	0.998117	7931	42	7973	0.994732	7976	11	7987	0.998623	7956	10	7966	0.998745	7978	1	7979	0.999875	7958	20	7978	0.997493	7941	16	7957	0.997989	7939	20	7959	0.997487	7956	21	7977	0.997367	7956	17	7973	0.997868	7957	22	7979	0.997243	7958	15
Trichuris_trichiura_1_001	10684647	C	A	7928	17	7945	0.99786	7940	29	7969	0.996361	7965	12	7977	0.998496	7925	18	7943	0.997734	7916	9	7925	0.998864	7954	16	7970	0.997992	7915	17	7932	0.997857	7915	14	7929	0.998234	7932	17	7949	0.997861	7933	8	7941	0.998993	7967	10	7977	0.998746	7946	15
Trichuris_trichiura_1_001	10684648	A	T	7960	8	7968	0.998996	7970	10	7980	0.998747	7975	4	7979	0.999499	7973	6	7979	0.999248	7969	4	7973	0.999498	7967	6	7973	0.999247	7976	9	7985	0.998873	7967	7	7974	0.999122	7976	5	7981	0.999374	7950	9	7959	0.998869	7967	9	7976	0.998872	7978	4
Trichuris_trichiura_1_001	10684649	T	A	7986	11	7997	0.998624	7969	27	7996	0.996623	7989	9	7998	0.998875	7976	18	7994	0.997748	7977	13	7990	0.998373	7979	16	7995	0.997999	7985	14	7999	0.99825	7970	26	7996	0.996748	7981	17	7998	0.997874	7983	15	7998	0.998125	7974	24	7998	0.996999	7979	16
Trichuris_trichiura_1_001	10684650	A	T	7956	12	7968	0.998494	7961	15	7976	0.998119	7970	8	7978	0.998997	7958	7	7965	0.999121	7968	8	7976	0.998997	7954	14	7968	0.998243	7969	7	7976	0.999122	7968	7	7975	0.999122	7980	7	7987	0.999124	7973	9	7982	0.998872	7954	8	7962	0.998995	7968	9
Trichuris_trichiura_1_001	10684651	C	A	7958	24	7982	0.996993	7914	74	7988	0.990736	7975	18	7993	0.997748	7954	35	7989	0.995619	7970	18	7988	0.997747	7957	30	7987	0.996244	7951	33	7984	0.995867	7936	50	7986	0.993739	7957	36	7993	0.995496	7959	26	7985	0.996744	7971	24	7995	0.996998	7965	27
Trichuris_trichiura_1_001	10684652	C	T	7922	21	7943	0.997356	7874	22	7896	0.997214	7885	19	7904	0.997596	7930	11	7941	0.998615	7864	13	7877	0.99835	7913	16	7929	0.997982	7892	28	7920	0.996465	7895	12	7907	0.998482	7877	20	7897	0.997467	7900	7	7907	0.999115	7917	27	7944	0.996601	7911	22
Trichuris_trichiura_1_001	10684653	C	A	7758	30	7788	0.996148	7640	34	7674	0.995569	7654	19	7673	0.997524	7787	20	7807	0.997438	7691	10	7701	0.998701	7799	13	7812	0.998336	7726	15	7741	0.998062	7717	20	7737	0.997415	7685	17	7702	0.997793	7629	16	7645	0.997907	7722	16	7738	0.997932	7779	14
Trichuris_trichiura_1_001	10684654	T	A	7458	26	7484	0.996526	7232	51	7283	0.992997	7246	19	7265	0.997385	7520	17	7537	0.997744	7241	9	7250	0.998759	7459	26	7485	0.996526	7388	27	7415	0.996359	7344	29	7373	0.996067	7357	21	7378	0.997154	7290	24	7314	0.996719	7460	29	7489	0.996128	7539	25
Trichuris_trichiura_1_001	10684655	C	A	7946	28	7974	0.996489	7459	43	7502	0.994268	7689	23	7712	0.997018	7810	24	7834	0.996936	7595	18	7613	0.997636	7792	32	7824	0.99591	7592	27	7619	0.996456	7560	35	7595	0.995392	7494	31	7525	0.99588	7384	31	7415	0.995819	7897	28	7925	0.996467	7888	30
Trichuris_trichiura_1_001	10684656	C	A	7959	16	7975	0.997994	7484	32	7516	0.995742	7725	15	7740	0.998062	7826	20	7846	0.997451	7618	12	7630	0.998427	7838	19	7857	0.997582	7620	25	7645	0.99673	7583	22	7605	0.997107	7521	21	7542	0.997216	7412	10	7422	0.998653	7933	26	7959	0.996733	7923	23
Trichuris_trichiura_1_001	10684657	C	A	7921	23	7944	0.997105	7880	48	7928	0.993946	7916	18	7934	0.997731	7920	19	7939	0.997607	7932	16	7948	0.997987	7923	28	7951	0.996478	7913	26	7939	0.996725	7924	34	7958	0.995728	7912	24	7936	0.996976	7915	23	7938	0.997103	7933	19	7952	0.997611	7909	27
Trichuris_trichiura_1_001	10684658	C	A	7965	15	7980	0.99812	7951	28	7979	0.996491	7978	9	7987	0.998873	7971	13	7984	0.998372	7973	9	7982	0.998872	7964	21	7985	0.99737	7977	14	7991	0.998248	7961	25	7986	0.99687	7973	17	7990	0.997872	7972	14	7986	0.998247	7973	17	7990	0.997872	7950	26
Trichuris_trichiura_1_001	10684659	C	A	7722	17	7739	0.997803	7659	37	7696	0.995192	7584	6	7590	0.999209	7725	12	7737	0.998449	7646	7	7653	0.999085	7676	15	7691	0.99805	7708	7	7715	0.999093	7725	12	7737	0.998449	7668	11	7679	0.998568	7669	5	7674	0.999348	7741	14	7755	0.998195	7764	11
Trichuris_trichiura_1_001	10684660	G	T	7922	18	7940	0.997733	7911	39	7950	0.995094	7928	12	7940	0.998489	7910	15	7925	0.998107	7927	17	7944	0.99786	7936	20	7956	0.997486	7940	19	7959	0.997613	7925	29	7954	0.996354	7760	33	7793	0.995765	7810	17	7827	0.997828	7916	32	7948	0.995974	7926	26
Trichuris_trichiura_1_001	10684661	T	A	7935	34	7969	0.995733	7919	43	7962	0.994599	7916	24	7940	0.996977	7922	41	7963	0.994851	7906	25	7931	0.996848	7938	31	7969	0.99611	7935	25	7960	0.996859	7923	31	7954	0.996103	7756	26	7782	0.996659	7798	24	7822	0.996932	7941	33	7974	0.995862	7935	28
Trichuris_trichiura_1_001	10684662	A	T	7952	13	7965	0.998368	7921	10	7931	0.998739	7957	7	7964	0.999121	7939	12	7951	0.998491	7909	8	7917	0.99899	7942	8	7950	0.998994	7913	22	7935	0.997227	7906	12	7918	0.998484	7729	15	7744	0.998063	7777	11	7788	0.998588	7941	11	7952	0.998617	7935	16
Trichuris_trichiura_1_001	10684663	T	A	7964	30	7994	0.996247	7956	39	7995	0.995122	7982	10	7992	0.998749	7973	24	7997	0.996999	7977	16	7993	0.997998	7966	26	7992	0.996747	7968	26	7994	0.996748	7962	25	7987	0.99687	7799	27	7826	0.99655	7852	21	7873	0.997333	7964	26	7990	0.996746	7964	30
Trichuris_trichiura_1_001	10684664	A	T	7883	11	7894	0.998607	7906	7	7913	0.999115	7893	4	7897	0.999493	7892	14	7906	0.998229	7889	8	7897	0.998987	7905	8	7913	0.998989	7896	10	7906	0.998735	7911	8	7919	0.99899	7724	13	7737	0.99832	7758	12	7770	0.998456	7903	11	7914	0.99861	7917	7
Trichuris_trichiura_1_001	10684665	C	A	7964	27	7991	0.996621	7935	53	7988	0.993365	7965	28	7993	0.996497	7957	35	7992	0.995621	7979	17	7996	0.997874	7966	27	7993	0.996622	7962	30	7992	0.996246	7956	36	7992	0.995495	7748	39	7787	0.994992	7819	24	7843	0.99694	7956	35	7991	0.99562	7962	30
Trichuris_trichiura_1_001	10684666	C	A	7658	27	7685	0.996487	7585	58	7643	0.992411	7489	26	7515	0.99654	7600	35	7635	0.995416	7488	18	7506	0.997602	7553	42	7595	0.99447	7599	38	7637	0.995024	7570	32	7602	0.995791	7280	35	7315	0.995215	7341	22	7363	0.997012	7662	29	7691	0.996229	7596	36
Trichuris_trichiura_1_001	10684667	A	T	7535	5	7540	0.999337	7454	19	7473	0.997458	7264	7	7271	0.999037	7388	12	7400	0.998378	7227	3	7230	0.999585	7400	12	7412	0.998381	7430	16	7446	0.997851	7398	17	7415	0.997707	7103	7	7110	0.999015	7167	5	7172	0.999303	7538	6	7544	0.999205	7456	8
Trichuris_trichiura_1_001	10684668	A	T	7597	19	7616	0.997505	7473	29	7502	0.996134	7373	11	7384	0.99851	7436	27	7463	0.996382	7265	11	7276	0.998488	7438	22	7460	0.997051	7495	12	7507	0.998401	7447	24	7471	0.996788	7113	10	7123	0.998596	7190	11	7201	0.998472	7615	15	7630	0.998034	7518	14
Trichuris_trichiura_1_001	10684669	T	A	7478	28	7506	0.99627	7324	43	7367	0.994163	7178	8	7186	0.998887	7302	22	7324	0.996996	7052	12	7064	0.998301	7283	24	7307	0.996715	7323	24	7347	0.996733	7286	22	7308	0.99699	6952	24	6976	0.99656	7035	14	7049	0.998014	7478	19	7497	0.997466	7395	20
Trichuris_trichiura_1_001	10684670	G	T	7618	30	7648	0.996077	7378	28	7406	0.996219	7325	18	7343	0.997549	7416	19	7435	0.997445	7128	14	7142	0.99804	7388	23	7411	0.996897	7388	23	7411	0.996897	7341	24	7365	0.996741	6973	25	6998	0.996428	7067	17	7084	0.9976	7589	21	7610	0.99724	7529	28
Trichuris_trichiura_1_001	10684671	G	A	7959	20	7979	0.997493	7557	44	7601	0.994211	7619	12	7631	0.998427	7619	19	7638	0.997512	7388	5	7393	0.999324	7623	15	7638	0.998036	7546	20	7566	0.997357	7507	23	7530	0.996946	7091	13	7104	0.99817	7166	16	7182	0.997772	7886	25	7911	0.99684	7856	22
Trichuris_trichiura_1_001	10684672	A	T	7883	15	7898	0.998101	7551	18	7569	0.997622	7546	5	7551	0.999338	7576	14	7590	0.998155	7294	4	7298	0.999452	7551	9	7560	0.99881	7496	16	7512	0.99787	7456	16	7472	0.997859	7024	12	7036	0.998294	7101	9	7110	0.998734	7847	12	7859	0.998473	7810	11
Trichuris_trichiura_1_001	10684673	G	T	7851	40	7891	0.994931	7473	60	7533	0.992035	7551	16	7567	0.997886	7544	38	7582	0.994988	7272	23	7295	0.996847	7541	22	7563	0.997091	7468	32	7500	0.995733	7415	43	7458	0.994234	6957	43	7000	0.993857	7055	39	7094	0.994502	7817	52	7869	0.993392	7796	41
Trichuris_trichiura_1_001	10684674	A	T	7856	11	7867	0.998602	7533	11	7544	0.998542	7517	6	7523	0.999202	7573	8	7581	0.998945	7254	2	7256	0.999724	7535	7	7542	0.999072	7465	12	7477	0.998395	7438	15	7453	0.997987	6960	8	6968	0.998852	7048	7	7055	0.999008	7858	13	7871	0.998348	7807	15
Trichuris_trichiura_1_001	10684675	A	T	7868	5	7873	0.999365	7532	9	7541	0.998807	7516	3	7519	0.999601	7566	12	7578	0.998416	7247	5	7252	0.999311	7530	10	7540	0.998674	7465	8	7473	0.998929	7436	8	7444	0.998925	6969	4	6973	0.999426	7048	4	7052	0.999433	7864	11	7875	0.998603	7806	10
Trichuris_trichiura_1_001	10684676	A	T	7911	8	7919	0.99899	7539	14	7553	0.998146	7540	2	7542	0.999735	7602	5	7607	0.999343	7279	2	7281	0.999725	7567	9	7576	0.998812	7480	5	7485	0.999332	7466	7	7473	0.999063	6972	9	6981	0.998711	7061	5	7066	0.999292	7911	8	7919	0.99899	7851	3
Trichuris_trichiura_1_001	10684677	A	T	7907	6	7913	0.999242	7513	18	7531	0.99761	7507	9	7516	0.998803	7585	13	7598	0.998289	7262	3	7265	0.999587	7548	7	7555	0.999073	7449	13	7462	0.998258	7456	11	7467	0.998527	6948	10	6958	0.998563	7045	5	7050	0.999291	7902	15	7917	0.998105	7828	10
Trichuris_trichiura_1_001	10684678	G	A	7941	38	7979	0.995237	7742	29	7771	0.996268	7969	18	7987	0.997746	7904	27	7931	0.996596	7635	15	7650	0.998039	7914	26	7940	0.996725	7629	23	7652	0.996994	7647	23	7670	0.997001	7062	22	7084	0.996894	7194	13	7207	0.998196	7952	26	7978	0.996741	7959	21
Trichuris_trichiura_1_001	10684679	C	A	7960	23	7983	0.997119	7761	41	7802	0.994745	7967	16	7983	0.997996	7956	28	7984	0.996493	7670	16	7686	0.997918	7954	25	7979	0.996867	7673	23	7696	0.997011	7699	19	7718	0.997538	7077	27	7104	0.996199	7216	18	7234	0.997512	7946	24	7970	0.996989	7954	23
Trichuris_trichiura_1_001	10684680	T	A	7851	11	7862	0.998601	7663	22	7685	0.997137	7848	9	7857	0.998855	7879	13	7892	0.998353	7539	8	7547	0.99894	7842	16	7858	0.997964	7552	12	7564	0.998414	7617	20	7637	0.997381	6968	12	6980	0.998281	7115	10	7125	0.998596	7845	16	7861	0.997965	7847	18
Trichuris_trichiura_1_001	10684681	T	A	7871	9	7880	0.998858	7683	11	7694	0.99857	7875	3	7878	0.999619	7888	10	7898	0.998734	7547	4	7551	0.99947	7872	9	7881	0.998858	7561	7	7568	0.999075	7645	3	7648	0.999608	6989	4	6993	0.999428	7116	9	7125	0.998737	7864	5	7869	0.999365	7870	12
Trichuris_trichiura_1_001	10684682	T	A	7925	71	7996	0.991121	7701	63	7764	0.991886	7895	37	7932	0.995335	7938	60	7998	0.992498	7561	30	7591	0.996048	7931	58	7989	0.99274	7599	35	7634	0.995415	7679	52	7731	0.993274	7002	34	7036	0.995168	7146	27	7173	0.996236	7925	69	7994	0.991369	7929	61
Trichuris_trichiura_1_001	10684683	A	T	7942	12	7954	0.998491	7726	11	7737	0.998578	7912	8	7920	0.99899	7939	7	7946	0.999119	7573	5	7578	0.99934	7937	5	7942	0.99937	7589	8	7597	0.998947	7691	10	7701	0.998701	6994	10	7004	0.998572	7135	8	7143	0.99888	7947	8	7955	0.998994	7920	17
Trichuris_trichiura_1_001	10684684	C	A	7944	40	7984	0.99499	7773	38	7811	0.995135	7957	30	7987	0.996244	7947	37	7984	0.995366	7653	22	7675	0.997134	7942	43	7985	0.994615	7640	37	7677	0.99518	7710	36	7746	0.995352	7022	29	7051	0.995887	7163	22	7185	0.996938	7936	48	7984	0.993988	7937	39
Trichuris_trichiura_1_001	10684685	G	T	7954	13	7967	0.998368	7777	26	7803	0.996668	7960	8	7968	0.998996	7942	21	7963	0.997363	7654	11	7665	0.998565	7951	13	7964	0.998368	7644	18	7662	0.997651	7698	37	7735	0.995217	7016	23	7039	0.996732	7153	15	7168	0.997907	7950	19	7969	0.997616	7961	13
Trichuris_trichiura_1_001	10684686	G	T	7959	20	7979	0.997493	7921	50	7971	0.993727	7962	21	7983	0.997369	7933	38	7971	0.995233	7909	19	7928	0.997603	7936	33	7969	0.995859	7802	33	7835	0.995788	7833	48	7881	0.993909	7111	32	7143	0.99552	7233	23	7256	0.99683	7924	41	7965	0.994852	7933	40
Trichuris_trichiura_1_001	10684687	C	A	7832	43	7875	0.99454	7810	63	7873	0.991998	7797	25	7822	0.996804	7827	37	7864	0.995295	7801	29	7830	0.996296	7814	40	7854	0.994907	7717	32	7749	0.99587	7766	50	7816	0.993603	7033	33	7066	0.99533	7153	21	7174	0.997073	7827	44	7871	0.99441	7824	38
Trichuris_trichiura_1_001	10684688	G	T	7857	25	7882	0.996828	7767	94	7861	0.988042	7798	27	7825	0.99655	7833	47	7880	0.994036	7820	18	7838	0.997703	7817	35	7852	0.995543	7713	34	7747	0.995611	7769	38	7807	0.995133	7000	50	7050	0.992908	7129	36	7165	0.994976	7828	68	7896	0.991388	7823	58
Trichuris_trichiura_1_001	10684689	A	T	7989	8	7997	0.999	7989	7	7996	0.999125	7994	3	7997	0.999625	7992	5	7997	0.999375	7957	2	7959	0.999749	7985	3	7988	0.999624	7922	13	7935	0.998362	7994	3	7997	0.999625	7178	12	7190	0.998331	7300	5	7305	0.999316	7988	9	7997	0.998875	7988	7
Trichuris_trichiura_1_001	10684690	A	T	7985	4	7989	0.999499	7984	12	7996	0.998499	7988	10	7998	0.99875	7990	4	7994	0.9995	7961	3	7964	0.999623	7980	4	7984	0.999499	7927	7	7934	0.999118	7986	7	7993	0.999124	7172	13	7185	0.998191	7299	5	7304	0.999315	7985	9	7994	0.998874	7984	5
Trichuris_trichiura_1_001	10684691	A	C	7992	2	7994	0.99975	7978	10	7988	0.998748	7990	3	7993	0.999625	7982	8	7990	0.998999	7978	5	7983	0.999374	7989	7	7996	0.999125	7944	13	7957	0.998366	7992	4	7996	0.9995	7187	6	7193	0.999166	7324	6	7330	0.999181	7988	6	7994	0.999249	7981	8
Trichuris_trichiura_1_001	10684692	C	A	7907	86	7993	0.989241	7880	111	7991	0.986109	7937	59	7996	0.992621	7896	92	7988	0.988483	7934	59	7993	0.992619	7900	95	7995	0.988118	7893	91	7984	0.988602	7902	95	7997	0.988121	7135	63	7198	0.991248	7263	68	7331	0.990724	7913	72	7985	0.990983	7912	77
Trichuris_trichiura_1_001	10684693	A	T	7943	7	7950	0.999119	7924	13	7937	0.998362	7962	1	7963	0.999874	7925	13	7938	0.998362	7932	8	7940	0.998992	7938	5	7943	0.999371	7937	12	7949	0.99849	7949	11	7960	0.998618	7156	8	7164	0.998883	7284	8	7292	0.998903	7916	14	7930	0.998235	7915	14
Trichuris_trichiura_1_001	10684694	T	A	7947	44	7991	0.994494	7921	69	7990	0.991364	7966	26	7992	0.996747	7949	44	7993	0.994495	7947	46	7993	0.994245	7944	46	7990	0.994243	7948	41	7989	0.994868	7950	43	7993	0.99462	7147	42	7189	0.994158	7290	47	7337	0.993594	7944	50	7994	0.993745	7928	60
Trichuris_trichiura_1_001	10684695	C	A	7812	47	7859	0.99402	7783	60	7843	0.99235	7835	35	7870	0.995553	7783	44	7827	0.994378	7843	37	7880	0.995305	7794	52	7846	0.993372	7801	52	7853	0.993378	7796	66	7862	0.991605	7009	39	7048	0.994467	7148	47	7195	0.993468	7777	42	7819	0.994628	7778	35
Trichuris_trichiura_1_001	10684696	G	A	7965	17	7982	0.99787	7853	47	7900	0.994051	7962	15	7977	0.99812	7909	29	7938	0.996347	7949	22	7971	0.99724	7934	27	7961	0.996608	7914	26	7940	0.996725	7912	37	7949	0.995345	7034	25	7059	0.996458	7200	26	7226	0.996402	7919	27	7946	0.996602	7924	21
Trichuris_trichiura_1_001	10684697	C	A	7950	43	7993	0.99462	7901	72	7973	0.99097	7956	34	7990	0.995745	7950	38	7988	0.995243	7965	26	7991	0.996746	7939	43	7982	0.994613	7927	49	7976	0.993857	7932	56	7988	0.992989	7056	43	7099	0.993943	7222	34	7256	0.995314	7935	45	7980	0.994361	7933	40
Trichuris_trichiura_1_001	10684698	T	A	7968	13	7981	0.998371	7941	22	7963	0.997237	7956	10	7966	0.998745	7959	12	7971	0.998495	7950	13	7963	0.998367	7957	15	7972	0.998118	7956	15	7971	0.998118	7949	14	7963	0.998242	7085	6	7091	0.999154	7209	12	7221	0.998338	7937	16	7953	0.997988	7961	10
Trichuris_trichiura_1_001	10684699	G	T	7936	36	7972	0.995484	7886	64	7950	0.99195	7948	19	7967	0.997615	7922	39	7961	0.995101	7952	14	7966	0.998243	7946	31	7977	0.996114	7912	38	7950	0.99522	7910	38	7948	0.995219	7043	25	7068	0.996463	7185	30	7215	0.995842	7920	35	7955	0.9956	7941	29
Trichuris_trichiura_1_001	10684700	G	A	7942	23	7965	0.997112	7910	44	7954	0.994468	7960	14	7974	0.998244	7929	32	7961	0.99598	7939	27	7966	0.996611	7940	27	7967	0.996611	7925	31	7956	0.996104	7923	33	7956	0.995852	7059	22	7081	0.996893	7196	23	7219	0.996814	7934	29	7963	0.996358	7931	21
Trichuris_trichiura_1_001	10684701	A	T	7966	10	7976	0.998746	7970	15	7985	0.998121	7969	9	7978	0.998872	7965	12	7977	0.998496	7976	7	7983	0.999123	7972	10	7982	0.998747	7963	10	7973	0.998746	7968	10	7978	0.998747	7122	5	7127	0.999298	7251	8	7259	0.998898	7970	9	7979	0.998872	7972	14
Trichuris_trichiura_1_001	10684702	A	T	7990	5	7995	0.999375	7983	8	7991	0.998999	7998	1	7999	0.999875	7979	11	7990	0.998623	7982	5	7987	0.999374	7986	9	7995	0.998874	7984	6	7990	0.999249	7988	6	7994	0.999249	7159	9	7168	0.998744	7276	8	7284	0.998902	7977	14	7991	0.998248	7986	9
Trichuris_trichiura_1_001	10684703	A	C	7963	6	7969	0.999247	7969	5	7974	0.999373	7966	4	7970	0.999498	7960	8	7968	0.998996	7970	7	7977	0.999122	7952	7	7959	0.99912	7961	10	7971	0.998745	7962	8	7970	0.998996	7186	4	7190	0.999444	7295	7	7302	0.999041	7980	6	7986	0.999249	7961	11
Trichuris_trichiura_1_001	10684704	C	A	7908	82	7990	0.989737	7851	127	7978	0.984081	7938	57	7995	0.992871	7885	101	7986	0.987353	7920	67	7987	0.991611	7890	92	7982	0.988474	7877	106	7983	0.986722	7877	110	7987	0.986228	7204	89	7293	0.987797	7348	89	7437	0.988033	7894	92	7986	0.98848	7911	76
Trichuris_trichiura_1_001	10684705	A	T	7925	5	7930	0.999369	7903	14	7917	0.998232	7909	0	7909	1	7882	5	7887	0.999366	7886	3	7889	0.99962	7890	5	7895	0.999367	7880	9	7889	0.998859	7902	7	7909	0.999115	7207	9	7216	0.998753	7366	6	7372	0.999186	7898	9	7907	0.998862	7878	12
Trichuris_trichiura_1_001	10684706	A	T	7951	4	7955	0.999497	7925	3	7928	0.999622	7931	2	7933	0.999748	7909	5	7914	0.999368	7904	3	7907	0.999621	7906	3	7909	0.999621	7894	2	7896	0.999747	7915	10	7925	0.998738	7227	3	7230	0.999585	7374	4	7378	0.999458	7928	3	7931	0.999622	7925	8
Trichuris_trichiura_1_001	10684707	A	T	7941	6	7947	0.999245	7889	22	7911	0.997219	7929	7	7936	0.999118	7879	20	7899	0.997468	7902	4	7906	0.999494	7896	12	7908	0.998483	7879	10	7889	0.998732	7890	14	7904	0.998229	7212	9	7221	0.998754	7366	7	7373	0.999051	7906	10	7916	0.998737	7911	7
Trichuris_trichiura_1_001	10684708	G	A	7941	26	7967	0.996737	7865	41	7906	0.994814	7944	20	7964	0.997489	7868	28	7896	0.996454	7898	22	7920	0.997222	7888	26	7914	0.996715	7847	40	7887	0.994928	7898	30	7928	0.996216	7191	39	7230	0.994606	7350	28	7378	0.996205	7905	32	7937	0.995968	7908	32
Trichuris_trichiura_1_001	10684709	G	A	7949	25	7974	0.996865	7865	45	7910	0.994311	7964	12	7976	0.998495	7899	30	7929	0.996216	7923	26	7949	0.996729	7919	29	7948	0.996351	7856	25	7881	0.996828	7904	36	7940	0.995466	7190	42	7232	0.994192	7344	30	7374	0.995932	7930	28	7958	0.996482	7931	20
Trichuris_trichiura_1_001	10684710	A	T	7890	11	7901	0.998608	7871	20	7891	0.997465	7905	9	7914	0.998863	7860	13	7873	0.998349	7860	8	7868	0.998983	7864	12	7876	0.998476	7805	13	7818	0.998337	7883	14	7897	0.998227	7157	16	7173	0.997769	7320	8	7328	0.998908	7848	6	7854	0.999236	7871	8
Trichuris_trichiura_1_001	10684711	A	T	7894	2	7896	0.999747	7880	7	7887	0.999112	7904	6	7910	0.999241	7869	7	7876	0.999111	7862	4	7866	0.999491	7878	6	7884	0.999239	7821	3	7824	0.999617	7890	3	7893	0.99962	7166	5	7171	0.999303	7320	5	7325	0.999317	7855	2	7857	0.999745	7869	9
Trichuris_trichiura_1_001	10684712	C	A	7869	67	7936	0.991557	7783	124	7907	0.984318	7938	44	7982	0.994488	7832	81	7913	0.989764	7850	65	7915	0.991788	7815	97	7912	0.98774	7763	94	7857	0.988036	7801	116	7917	0.985348	7099	78	7177	0.989132	7270	77	7347	0.98952	7791	105	7896	0.986702	7841	80
Trichuris_trichiura_1_001	10684713	A	T	7877	3	7880	0.999619	7814	7	7821	0.999105	7874	2	7876	0.999746	7803	6	7809	0.999232	7816	3	7819	0.999616	7790	2	7792	0.999743	7725	6	7731	0.999224	7817	4	7821	0.999489	7061	7	7068	0.99901	7239	3	7242	0.999586	7755	7	7762	0.999098	7818	7
Trichuris_trichiura_1_001	10684714	A	T	7986	3	7989	0.999624	7828	12	7840	0.998469	7978	6	7984	0.999248	7912	12	7924	0.998486	7961	1	7962	0.999874	7889	7	7896	0.999113	7764	8	7772	0.998971	7867	8	7875	0.998984	7113	4	7117	0.999438	7273	5	7278	0.999313	7857	12	7869	0.998475	7906	11
Trichuris_trichiura_1_001	10684715	T	A	7980	15	7995	0.998124	7826	29	7855	0.996308	7973	14	7987	0.998247	7923	20	7943	0.997482	7958	5	7963	0.999372	7891	19	7910	0.997598	7769	16	7785	0.997945	7834	31	7865	0.996058	7101	19	7120	0.997331	7253	20	7273	0.99725	7844	16	7860	0.997964	7921	17
Trichuris_trichiura_1_001	10684716	T	A	7979	14	7993	0.998248	7850	21	7871	0.997332	7977	16	7993	0.997998	7921	34	7955	0.995726	7953	15	7968	0.998117	7906	21	7927	0.997351	7784	20	7804	0.997437	7857	29	7886	0.996323	7109	14	7123	0.998035	7258	24	7282	0.996704	7854	26	7880	0.996701	7919	37
Trichuris_trichiura_1_001	10684717	A	T	7969	5	7974	0.999373	7853	11	7864	0.998601	7970	10	7980	0.998747	7944	8	7952	0.998994	7967	0	7967	1	7906	5	7911	0.999368	7781	4	7785	0.999486	7872	5	7877	0.999365	7093	4	7097	0.999436	7264	2	7266	0.999725	7877	6	7883	0.999239	7946	7
Trichuris_trichiura_1_001	10684718	A	C	7972	3	7975	0.999624	7857	4	7861	0.999491	7974	2	7976	0.999749	7951	5	7956	0.999372	7960	0	7960	1	7915	3	7918	0.999621	7787	2	7789	0.999743	7864	6	7870	0.999238	7099	3	7102	0.999578	7265	5	7270	0.999312	7875	4	7879	0.999492	7946	7
Trichuris_trichiura_1_001	10684719	A	C	7947	3	7950	0.999623	7822	6	7828	0.999234	7957	3	7960	0.999623	7926	9	7935	0.998866	7942	6	7948	0.999245	7889	4	7893	0.999493	7770	6	7776	0.999228	7849	5	7854	0.999363	7075	11	7086	0.998448	7249	6	7255	0.999173	7818	5	7823	0.999361	7911	4
Trichuris_trichiura_1_001	10684720	A	C	7986	5	7991	0.999374	7927	4	7931	0.999496	7996	0	7996	1	7981	2	7983	0.999749	7990	6	7996	0.99925	7978	6	7984	0.999248	7871	5	7876	0.999365	7906	6	7912	0.999242	7135	3	7138	0.99958	7288	13	7301	0.998219	7978	9	7987	0.998873	7979	7
Trichuris_trichiura_1_001	10684721	A	C	7958	4	7962	0.999498	7900	7	7907	0.999115	7981	2	7983	0.999749	7936	4	7940	0.999496	7968	2	7970	0.999749	7947	5	7952	0.999371	7839	4	7843	0.99949	7901	2	7903	0.999747	7115	5	7120	0.999298	7271	5	7276	0.999313	7931	6	7937	0.999244	7926	7
Trichuris_trichiura_1_001	10684722	A	C	7981	11	7992	0.998624	7902	8	7910	0.998989	7982	5	7987	0.999374	7952	12	7964	0.998493	7988	3	7991	0.999625	7957	11	7968	0.998619	7854	6	7860	0.999237	7895	7	7902	0.999114	7118	12	7130	0.998317	7280	9	7289	0.998765	7954	9	7963	0.99887	7956	12
Trichuris_trichiura_1_001	10684723	C	A	7937	46	7983	0.994238	7899	82	7981	0.989726	7965	31	7996	0.996123	7916	64	7980	0.99198	7952	28	7980	0.996491	7927	51	7978	0.993607	7912	65	7977	0.991852	7925	58	7983	0.992735	7229	34	7263	0.995319	7360	52	7412	0.992984	7889	80	7969	0.989961	7899	79
Trichuris_trichiura_1_001	10684724	A	T	7922	6	7928	0.999243	7922	7	7929	0.999117	7913	6	7919	0.999242	7907	11	7918	0.998611	7929	4	7933	0.999496	7904	11	7915	0.99861	7897	11	7908	0.998609	7928	8	7936	0.998992	7232	1	7233	0.999862	7356	5	7361	0.999321	7908	7	7915	0.999116	7908	13
Trichuris_trichiura_1_001	10684725	T	A	7977	19	7996	0.997624	7970	26	7996	0.996748	7993	6	7999	0.99925	7980	17	7997	0.997874	7985	10	7995	0.998749	7974	19	7993	0.997623	7979	12	7991	0.998498	7981	16	7997	0.997999	7394	13	7407	0.998245	7529	9	7538	0.998806	7977	20	7997	0.997499	7974	22
Trichuris_trichiura_1_001	10684726	A	T	7969	8	7977	0.998997	7972	14	7986	0.998247	7995	2	7997	0.99975	7977	10	7987	0.998748	7986	4	7990	0.999499	7980	8	7988	0.998998	7982	5	7987	0.999374	7981	6	7987	0.999249	7399	4	7403	0.99946	7533	7	7540	0.999072	7970	9	7979	0.998872	7964	15
Trichuris_trichiura_1_001	10684727	A	C	7981	2	7983	0.999749	7936	7	7943	0.999119	7996	2	7998	0.99975	7902	8	7910	0.998989	7994	3	7997	0.999625	7938	4	7942	0.999496	7948	3	7951	0.999623	7944	5	7949	0.999371	7386	3	7389	0.999594	7504	4	7508	0.999467	7924	11	7935	0.998614	7881	7
Trichuris_trichiura_1_001	10684728	C	A	7958	31	7989	0.99612	7782	146	7928	0.981584	7969	25	7994	0.996873	7887	38	7925	0.995205	7958	40	7998	0.994999	7913	40	7953	0.99497	7866	85	7951	0.98931	7835	102	7937	0.987149	7302	81	7383	0.989029	7419	77	7496	0.989728	7922	55	7977	0.993105	7857	57
Trichuris_trichiura_1_001	10684729	A	C	7931	4	7935	0.999496	7807	8	7815	0.998976	7929	1	7930	0.999874	7933	4	7937	0.999496	7907	4	7911	0.999494	7895	3	7898	0.99962	7869	5	7874	0.999365	7845	5	7850	0.999363	7288	5	7293	0.999314	7402	5	7407	0.999325	7930	5	7935	0.99937	7894	5
Trichuris_trichiura_1_001	10684730	A	C	7993	3	7996	0.999625	7983	8	7991	0.998999	7995	4	7999	0.9995	7988	5	7993	0.999374	7992	5	7997	0.999375	7987	6	7993	0.999249	7988	8	7996	0.998999	7991	4	7995	0.9995	7425	7	7432	0.999058	7560	6	7566	0.999207	7994	3	7997	0.999625	7988	3
Trichuris_trichiura_1_001	10684731	C	A	7940	34	7974	0.995736	7899	44	7943	0.994461	7961	9	7970	0.998871	7926	39	7965	0.995104	7959	22	7981	0.997243	7944	25	7969	0.996863	7921	41	7962	0.994851	7949	26	7975	0.99674	7411	40	7451	0.994632	7526	46	7572	0.993925	7940	36	7976	0.995486	7928	38
Trichuris_trichiura_1_001	10684732	T	A	7874	17	7891	0.997846	7857	25	7882	0.996828	7872	5	7877	0.999365	7856	22	7878	0.997207	7863	16	7879	0.997969	7844	16	7860	0.997964	7834	23	7857	0.997073	7864	26	7890	0.996705	7333	27	7360	0.996332	7473	29	7502	0.996134	7873	23	7896	0.997087	7860	19
Trichuris_trichiura_1_001	10684733	C	A	7875	26	7901	0.996709	7846	44	7890	0.994423	7864	18	7882	0.997716	7848	16	7864	0.997965	7859	24	7883	0.996955	7837	26	7863	0.996693	7820	36	7856	0.995418	7863	28	7891	0.996452	7327	32	7359	0.995652	7479	30	7509	0.996005	7870	33	7903	0.995824	7861	30
Trichuris_trichiura_1_001	10684734	A	T	7806	5	7811	0.99936	7779	5	7784	0.999358	7710	3	7713	0.999611	7752	4	7756	0.999484	7702	4	7706	0.999481	7732	1	7733	0.999871	7695	4	7699	0.99948	7791	2	7793	0.999743	7203	3	7206	0.999584	7332	5	7337	0.999319	7816	2	7818	0.999744	7771	4
Trichuris_trichiura_1_001	10684735	T	A	7816	21	7837	0.99732	7760	33	7793	0.995765	7747	8	7755	0.998968	7748	25	7773	0.996784	7715	16	7731	0.99793	7733	17	7750	0.997806	7689	23	7712	0.997018	7778	25	7803	0.996796	7179	27	7206	0.996253	7321	20	7341	0.997276	7798	30	7828	0.996168	7777	20
Trichuris_trichiura_1_001	10684736	T	A	7872	24	7896	0.99696	7780	40	7820	0.994885	7760	23	7783	0.997045	7767	39	7806	0.995004	7719	24	7743	0.9969	7761	25	7786	0.996789	7699	37	7736	0.995217	7804	33	7837	0.995789	7198	28	7226	0.996125	7321	43	7364	0.994161	7859	34	7893	0.995692	7798	47
Trichuris_trichiura_1_001	10684737	C	A	7952	22	7974	0.997241	7778	52	7830	0.993359	7835	17	7852	0.997835	7824	34	7858	0.995673	7755	24	7779	0.996915	7826	16	7842	0.99796	7738	28	7766	0.996395	7835	34	7869	0.995679	7200	29	7229	0.995988	7346	35	7381	0.995258	7922	22	7944	0.997231	7861	28
Trichuris_trichiura_1_001	10684738	C	A	7943	17	7960	0.997864	7797	30	7827	0.996167	7817	21	7838	0.997321	7823	18	7841	0.997704	7756	10	7766	0.998712	7839	14	7853	0.998217	7736	18	7754	0.997679	7828	19	7847	0.997579	7202	9	7211	0.998752	7340	22	7362	0.997012	7919	23	7942	0.997104	7841	32
Trichuris_trichiura_1_001	10684739	C	A	7852	38	7890	0.995184	7777	75	7852	0.990448	7865	28	7893	0.996453	7780	53	7833	0.993234	7797	33	7830	0.995785	7840	44	7884	0.994419	7723	47	7770	0.993951	7812	53	7865	0.993261	7103	57	7160	0.992039	7288	48	7336	0.993457	7821	40	7861	0.994912	7827	44
Trichuris_trichiura_1_001	10684740	A	T	7825	4	7829	0.999489	7806	5	7811	0.99936	7791	0	7791	1	7776	3	7779	0.999614	7746	2	7748	0.999742	7801	7	7808	0.999103	7711	3	7714	0.999611	7808	2	7810	0.999744	7099	7	7106	0.999015	7285	4	7289	0.999451	7792	1	7793	0.999872	7831	5
Trichuris_trichiura_1_001	10684741	A	T	7850	6	7856	0.999236	7798	16	7814	0.997952	7809	1	7810	0.999872	7810	8	7818	0.998977	7763	2	7765	0.999742	7846	7	7853	0.999109	7728	3	7731	0.999612	7811	8	7819	0.998977	7126	9	7135	0.998739	7289	8	7297	0.998904	7826	11	7837	0.998596	7870	11
Trichuris_trichiura_1_001	10684742	T	A	7836	24	7860	0.996947	7800	28	7828	0.996423	7806	4	7810	0.999488	7800	25	7825	0.996805	7754	15	7769	0.998069	7833	22	7855	0.997199	7721	16	7737	0.997932	7795	26	7821	0.996676	7117	19	7136	0.997337	7274	22	7296	0.996985	7802	37	7839	0.99528	7836	43
Trichuris_trichiura_1_001	10684743	A	T	7954	10	7964	0.998744	7939	5	7944	0.999371	7981	2	7983	0.999749	7955	8	7963	0.998995	7929	2	7931	0.999748	7950	1	7951	0.999874	7873	7	7880	0.999112	7914	4	7918	0.999495	7173	12	7185	0.99833	7354	7	7361	0.999049	7921	6	7927	0.999243	7955	4
Trichuris_trichiura_1_001	10684744	A	C	7960	4	7964	0.999498	7938	7	7945	0.999119	7974	5	7979	0.999373	7956	1	7957	0.999874	7914	6	7920	0.999242	7947	5	7952	0.999371	7859	9	7868	0.998856	7908	7	7915	0.999116	7176	5	7181	0.999304	7351	9	7360	0.998777	7928	4	7932	0.999496	7951	4
Trichuris_trichiura_1_001	10684745	A	T	7952	14	7966	0.998243	7941	12	7953	0.998491	7983	5	7988	0.999374	7941	11	7952	0.998617	7913	6	7919	0.999242	7945	4	7949	0.999497	7868	8	7876	0.998984	7911	5	7916	0.999368	7173	14	7187	0.998052	7358	7	7365	0.99905	7936	6	7942	0.999245	7945	10
Trichuris_trichiura_1_001	10684746	T	A	7944	12	7956	0.998492	7911	23	7934	0.997101	7953	11	7964	0.998619	7920	18	7938	0.997732	7899	12	7911	0.998483	7904	16	7920	0.99798	7840	19	7859	0.997582	7859	21	7880	0.997335	7149	20	7169	0.99721	7330	20	7350	0.997279	7909	27	7936	0.996598	7926	22
Trichuris_trichiura_1_001	10684747	T	A	7943	10	7953	0.998743	7915	18	7933	0.997731	7950	5	7955	0.999371	7946	8	7954	0.998994	7882	8	7890	0.998986	7907	6	7913	0.999242	7846	13	7859	0.998346	7878	9	7887	0.998859	7151	9	7160	0.998743	7342	9	7351	0.998776	7932	12	7944	0.998489	7939	16
Trichuris_trichiura_1_001	10684748	T	A	7891	11	7902	0.998608	7844	25	7869	0.996823	7870	7	7877	0.999111	7864	18	7882	0.997716	7791	7	7798	0.999102	7829	5	7834	0.999362	7727	13	7740	0.99832	7777	16	7793	0.997947	7078	10	7088	0.998589	7276	20	7296	0.997259	7859	21	7880	0.997335	7868	18
Trichuris_trichiura_1_001	10684749	G	T	7900	38	7938	0.995213	7808	44	7852	0.994396	7868	31	7899	0.996075	7849	42	7891	0.994677	7801	13	7814	0.998336	7795	50	7845	0.993627	7702	48	7750	0.993806	7765	32	7797	0.995896	7048	47	7095	0.993376	7251	48	7299	0.993424	7835	51	7886	0.993533	7855	47
Trichuris_trichiura_1_001	10684750	C	A	7966	22	7988	0.997246	7935	48	7983	0.993987	7973	9	7982	0.998872	7939	37	7976	0.995361	7960	16	7976	0.997994	7969	15	7984	0.998121	7916	25	7941	0.996852	7932	29	7961	0.996357	7151	27	7178	0.996239	7390	31	7421	0.995823	7946	25	7971	0.996864	7952	30
Trichuris_trichiura_1_001	10684751	C	A	7951	25	7976	0.996866	7938	34	7972	0.995735	7970	8	7978	0.998997	7926	36	7962	0.995479	7956	12	7968	0.998494	7949	12	7961	0.998493	7895	27	7922	0.996592	7935	18	7953	0.997737	7114	17	7131	0.997616	7348	14	7362	0.998098	7928	24	7952	0.996982	7952	20
Trichuris_trichiura_1_001	10684752	T	A	7923	9	7932	0.998865	7921	25	7946	0.996854	7915	6	7921	0.999243	7908	8	7916	0.998989	7902	10	7912	0.998736	7890	11	7901	0.998608	7890	7	7897	0.999114	7898	13	7911	0.998357	7085	8	7093	0.998872	7271	6	7277	0.999175	7914	9	7923	0.998864	7926	21
Trichuris_trichiura_1_001	10684753	G	T	7913	40	7953	0.99497	7891	61	7952	0.992329	7922	22	7944	0.997231	7897	34	7931	0.995713	7903	26	7929	0.996721	7900	33	7933	0.99584	7862	46	7908	0.994183	7863	48	7911	0.993932	7072	36	7108	0.994935	7240	37	7277	0.994915	7884	56	7940	0.992947	7929	58
Trichuris_trichiura_1_001	10684754	T	A	7974	7	7981	0.999123	7973	7	7980	0.999123	7961	1	7962	0.999874	7974	14	7988	0.998247	7939	4	7943	0.999496	7963	10	7973	0.998746	7934	9	7943	0.998867	7958	5	7963	0.999372	7111	9	7120	0.998736	7297	5	7302	0.999315	7970	12	7982	0.998497	7971	12
Trichuris_trichiura_1_001	10684755	G	T	7899	72	7971	0.990967	7871	95	7966	0.988074	7956	26	7982	0.996743	7923	58	7981	0.992733	7944	35	7979	0.995613	7916	67	7983	0.991607	7895	73	7968	0.990838	7909	58	7967	0.99272	7165	70	7235	0.990325	7347	67	7414	0.990963	7870	104	7974	0.986958	7907	67
Trichuris_trichiura_1_001	10684756	A	T	7984	5	7989	0.999374	7994	3	7997	0.999625	7996	2	7998	0.99975	7992	4	7996	0.9995	7994	1	7995	0.999875	7992	7	7999	0.999125	7988	4	7992	0.999499	7988	1	7989	0.999875	7254	8	7262	0.998898	7456	8	7464	0.998928	7987	4	7991	0.999499	7994	2
Trichuris_trichiura_1_001	10684757	A	T	7986	8	7994	0.998999	7981	11	7992	0.998624	7989	7	7996	0.999125	7984	7	7991	0.999124	7984	7	7991	0.999124	7992	2	7994	0.99975	7983	8	7991	0.998999	7983	4	7987	0.999499	7257	7	7264	0.999036	7446	8	7454	0.998927	7985	6	7991	0.999249	7982	10
Trichuris_trichiura_1_001	10684758	T	A	7972	11	7983	0.998622	7965	17	7982	0.99787	7981	5	7986	0.999374	7957	12	7969	0.998494	7967	13	7980	0.998371	7971	13	7984	0.998372	7965	12	7977	0.998496	7968	12	7980	0.998496	7291	11	7302	0.998494	7470	16	7486	0.99786300000000006	7970	16	7986	0.997996	7965	20
Trichuris_trichiura_1_001	10684759	T	A	7885	2	7887	0.999746	7867	5	7872	0.999365	7832	3	7835	0.999617	7821	4	7825	0.999489	7817	3	7820	0.999616	7866	8	7874	0.998984	7857	4	7861	0.999491	7830	9	7839	0.998852	7172	4	7176	0.999443	7335	4	7339	0.999455	7882	6	7888	0.999239	7883	4
Trichuris_trichiura_1_001	10684760	G	T	7947	43	7990	0.994618	7923	64	7987	0.991987	7966	22	7988	0.997246	7926	53	7979	0.993358	7964	30	7994	0.996247	7952	37	7989	0.995369	7942	48	7990	0.993992	7936	48	7984	0.993988	7615	48	7663	0.993736	7761	45	7806	0.994235	7918	66	7984	0.991733	7926	57
Trichuris_trichiura_1_001	10684761	T	A	7980	6	7986	0.999249	7978	8	7986	0.998998	7988	3	7991	0.999625	7979	6	7985	0.999249	7990	5	7995	0.999375	7980	7	7987	0.999124	7977	6	7983	0.999248	7977	7	7984	0.999123	7664	3	7667	0.999609	7801	7	7808	0.999103	7966	6	7972	0.999247	7985	6
Trichuris_trichiura_1_001	10684762	T	A	7977	4	7981	0.999499	7976	16	7992	0.997998	7990	2	7992	0.99975	7965	13	7978	0.998371	7976	6	7982	0.999248	7985	4	7989	0.999499	7976	6	7982	0.999248	7973	7	7980	0.999123	7659	9	7668	0.998826	7792	4	7796	0.999487	7974	7	7981	0.999123	7967	8
Trichuris_trichiura_1_001	10684763	C	A	7936	35	7971	0.995609	7912	53	7965	0.993346	7953	26	7979	0.996741	7918	51	7969	0.9936	7959	25	7984	0.996869	7931	35	7966	0.995606	7916	43	7959	0.994597	7927	48	7975	0.993981	7621	27	7648	0.99647	7749	44	7793	0.994354	7904	54	7958	0.993214	7897	52
Trichuris_trichiura_1_001	10684764	A	T	7832	1	7833	0.999872	7808	8	7816	0.998976	7805	1	7806	0.999872	7782	8	7790	0.998973	7832	8	7840	0.99898	7793	7	7800	0.999103	7789	6	7795	0.99923	7858	1	7859	0.999873	7510	4	7514	0.999468	7708	5	7713	0.999352	7813	4	7817	0.999488	7769	11
Trichuris_trichiura_1_001	10684765	G	A	7942	25	7967	0.996862	7921	41	7962	0.994851	7964	24	7988	0.996995	7937	40	7977	0.994986	7966	23	7989	0.997121	7955	24	7979	0.996992	7934	36	7970	0.995483	7924	44	7968	0.994478	7703	46	7749	0.994064	7903	47	7950	0.994088	7932	41	7973	0.994858	7947	32
Trichuris_trichiura_1_001	10684766	A	T	7974	19	7993	0.997623	7962	20	7982	0.997494	7978	7	7985	0.999123	7962	28	7990	0.996496	7974	10	7984	0.998747	7964	21	7985	0.99737	7941	22	7963	0.997237	7950	26	7976	0.99674	7737	20	7757	0.997422	7940	22	7962	0.997237	7957	29	7986	0.996369	7969	23
Trichuris_trichiura_1_001	10684767	T	A	7927	13	7940	0.998363	7914	25	7939	0.996851	7914	14	7928	0.998234	7911	28	7939	0.996473	7904	17	7921	0.997854	7923	20	7943	0.997482	7886	16	7902	0.997975	7924	17	7941	0.997859	7689	21	7710	0.997276	7899	16	7915	0.997979	7923	32	7955	0.995977	7933	27
Trichuris_trichiura_1_001	10684768	A	T	7957	14	7971	0.998244	7967	24	7991	0.996997	7979	7	7986	0.999123	7968	19	7987	0.997621	7954	12	7966	0.998494	7971	11	7982	0.998622	7967	23	7990	0.997121	7963	22	7985	0.997245	7724	27	7751	0.996517	7926	20	7946	0.997483	7949	20	7969	0.99749	7959	23
Trichuris_trichiura_1_001	10684769	T	A	7572	14	7586	0.998154	7552	29	7581	0.996175	7429	14	7443	0.998119	7512	23	7535	0.996948	7408	10	7418	0.998652	7519	25	7544	0.996686	7498	19	7517	0.997472	7507	23	7530	0.996946	7236	24	7260	0.996694	7374	18	7392	0.997565	7553	21	7574	0.997227	7582	16
Trichuris_trichiura_1_001	10684770	G	T	7594	79	7673	0.989704	7504	91	7595	0.988018	7441	44	7485	0.994122	7488	78	7566	0.989691	7403	54	7457	0.992758	7521	76	7597	0.989996	7447	90	7537	0.988059	7465	85	7550	0.988742	7195	81	7276	0.988868	7322	72	7394	0.990262	7538	101	7639	0.986778	7542	100
Trichuris_trichiura_1_001	10684771	C	A	7960	21	7981	0.997369	7784	31	7815	0.996033	7958	12	7970	0.998494	7859	25	7884	0.996829	7725	13	7738	0.99832	7901	20	7921	0.997475	7718	23	7741	0.997029	7768	14	7782	0.998201	7323	22	7345	0.997005	7499	22	7521	0.997075	7957	25	7982	0.996868	7969	20
Trichuris_trichiura_1_001	10684772	G	T	7963	25	7988	0.99687	7783	36	7819	0.995396	7958	20	7978	0.997493	7851	29	7880	0.99632	7726	17	7743	0.997804	7896	31	7927	0.996089	7702	36	7738	0.995348	7746	30	7776	0.996142	7314	21	7335	0.997137	7490	30	7520	0.996011	7940	37	7977	0.995362	7943	33
Trichuris_trichiura_1_001	10684773	T	A	7935	8	7943	0.998993	7823	5	7828	0.999361	7945	9	7954	0.998868	7891	9	7900	0.998861	7732	7	7739	0.999095	7911	12	7923	0.998485	7713	11	7724	0.998576	7780	7	7787	0.999101	7299	11	7310	0.998495	7505	16	7521	0.997873	7960	13	7973	0.998369	7939	14
Trichuris_trichiura_1_001	10684774	T	A	7785	11	7796	0.998589	7668	12	7680	0.998437	7741	6	7747	0.999226	7735	11	7746	0.99858	7517	3	7520	0.999601	7728	8	7736	0.998966	7517	12	7529	0.998406	7657	4	7661	0.999478	7141	3	7144	0.99958	7348	6	7354	0.999184	7805	12	7817	0.998465	7827	11
Trichuris_trichiura_1_001	10684775	T	A	7807	13	7820	0.998338	7672	13	7685	0.998308	7747	13	7760	0.998325	7754	17	7771	0.997812	7511	9	7520	0.998803	7729	14	7743	0.998192	7524	13	7537	0.998275	7657	11	7668	0.998565	7148	5	7153	0.999301	7351	12	7363	0.99837	7824	20	7844	0.99745	7845	14
Trichuris_trichiura_1_001	10684776	A	T	7945	3	7948	0.999623	7719	6	7725	0.999223	7827	1	7828	0.999872	7832	6	7838	0.999234	7566	1	7567	0.999868	7816	3	7819	0.999616	7581	4	7585	0.999473	7685	7	7692	0.99909	7165	2	7167	0.999721	7389	3	7392	0.999594	7900	4	7904	0.999494	7931	3
Trichuris_trichiura_1_001	10684777	A	T	7953	2	7955	0.999749	7733	8	7741	0.998967	7836	4	7840	0.99949	7837	7	7844	0.999108	7571	3	7574	0.999604	7823	2	7825	0.999744	7584	8	7592	0.998946	7689	5	7694	0.99935	7162	6	7168	0.999163	7390	4	7394	0.999459	7902	6	7908	0.999241	7930	9
Trichuris_trichiura_1_001	10684778	A	C	7949	1	7950	0.999874	7728	4	7732	0.999483	7839	6	7845	0.999235	7827	8	7835	0.998979	7559	6	7565	0.999207	7813	5	7818	0.99936	7581	1	7582	0.999868	7685	9	7694	0.99883	7157	1	7158	0.99986	7381	9	7390	0.998782	7886	14	7900	0.998228	7924	14
Trichuris_trichiura_1_001	10684779	C	A	7932	45	7977	0.994359	7684	73	7757	0.990589	7849	38	7887	0.995182	7806	80	7886	0.989855	7577	45	7622	0.994096	7823	66	7889	0.991634	7543	76	7619	0.990025	7631	87	7718	0.988728	7098	66	7164	0.990787	7317	83	7400	0.988784	7851	98	7949	0.987671	7881	94
Trichuris_trichiura_1_001	10684780	A	T	7853	6	7859	0.999237	7614	5	7619	0.999344	7732	1	7733	0.999871	7720	3	7723	0.999612	7440	2	7442	0.999731	7725	1	7726	0.999871	7461	3	7464	0.999598	7546	7	7553	0.999073	7023	2	7025	0.999715	7264	2	7266	0.999725	7806	5	7811	0.99936	7815	8
Trichuris_trichiura_1_001	10684781	A	T	7923	8	7931	0.998991	7620	19	7639	0.997513	7798	7	7805	0.999103	7766	10	7776	0.998714	7464	8	7472	0.998929	7776	9	7785	0.998844	7480	15	7495	0.997999	7576	11	7587	0.99855	7035	7	7042	0.999006	7291	9	7300	0.998767	7859	9	7868	0.998856	7869	13
Trichuris_trichiura_1_001	10684782	T	A	7976	8	7984	0.998998	7714	25	7739	0.99677	7963	13	7976	0.99837	7960	18	7978	0.997744	7694	12	7706	0.998443	7966	14	7980	0.998246	7605	20	7625	0.997377	7703	13	7716	0.998315	7107	13	7120	0.998174	7356	15	7371	0.997965	7965	22	7987	0.997246	7960	20
Trichuris_trichiura_1_001	10684783	T	A	7982	9	7991	0.998874	7723	23	7746	0.997031	7971	10	7981	0.998747	7952	23	7975	0.997116	7702	8	7710	0.998962	7956	25	7981	0.996868	7591	27	7618	0.996456	7697	21	7718	0.997279	7095	21	7116	0.997049	7355	14	7369	0.9981	7960	27	7987	0.99662	7963	14
Trichuris_trichiura_1_001	10684784	C	A	7948	22	7970	0.99724	7775	34	7809	0.995646	7973	15	7988	0.998122	7946	30	7976	0.996239	7780	12	7792	0.99846	7946	30	7976	0.996239	7632	36	7668	0.995305	7726	31	7757	0.996004	7114	24	7138	0.996638	7372	29	7401	0.996082	7932	37	7969	0.995357	7941	31
Trichuris_trichiura_1_001	10684785	T	A	7955	5	7960	0.999372	7790	12	7802	0.998462	7967	4	7971	0.999498	7954	9	7963	0.99887	7771	4	7775	0.999486	7972	7	7979	0.999123	7658	7	7665	0.999087	7740	6	7746	0.999225	7129	4	7133	0.999439	7384	6	7390	0.999188	7955	5	7960	0.999372	7962	6
Trichuris_trichiura_1_001	10684786	T	A	7979	6	7985	0.999249	7801	7	7808	0.999103	7972	5	7977	0.999373	7974	6	7980	0.999248	7768	7	7775	0.9991	7976	4	7980	0.999499	7650	10	7660	0.998695	7757	4	7761	0.999485	7127	6	7133	0.999159	7387	6	7393	0.999188	7982	6	7988	0.999249	7974	8
Trichuris_trichiura_1_001	10684787	G	T	7937	36	7973	0.995485	7772	48	7820	0.993862	7968	18	7986	0.997746	7934	38	7972	0.995233	7807	25	7832	0.996808	7942	35	7977	0.995612	7652	35	7687	0.995447	7750	37	7787	0.995248	7101	39	7140	0.994538	7376	28	7404	0.996218	7920	46	7966	0.994225	7927	45
Trichuris_trichiura_1_001	10684788	A	T	7944	7	7951	0.99912	7844	11	7855	0.9986	7959	7	7966	0.999121	7954	4	7958	0.999497	7816	2	7818	0.999744	7958	5	7963	0.999372	7713	6	7719	0.999223	7811	5	7816	0.99936	7134	3	7137	0.99958	7416	4	7420	0.999461	7959	5	7964	0.999372	7966	4
Trichuris_trichiura_1_001	10684789	A	T	7941	13	7954	0.998366	7848	6	7854	0.999236	7954	9	7963	0.99887	7946	8	7954	0.998994	7809	4	7813	0.999488	7953	12	7965	0.998493	7699	16	7715	0.997926	7803	9	7812	0.998848	7133	8	7141	0.99888	7417	5	7422	0.999326	7946	14	7960	0.998241	7953	12
Trichuris_trichiura_1_001	10684790	T	A	7959	25	7984	0.996869	7804	38	7842	0.995154	7962	11	7973	0.99862	7927	21	7948	0.997358	7818	22	7840	0.997194	7944	21	7965	0.997363	7699	21	7720	0.99728000000000006	7778	22	7800	0.997179	7122	17	7139	0.997619	7415	26	7441	0.996506	7940	27	7967	0.996611	7929	36
Trichuris_trichiura_1_001	10684791	A	T	7884	12	7896	0.99848	7747	11	7758	0.998582	7816	7	7823	0.999105	7841	17	7858	0.997837	7735	8	7743	0.998967	7808	16	7824	0.997955	7642	10	7652	0.998693	7675	19	7694	0.997531	7057	10	7067	0.998585	7353	8	7361	0.998913	7898	18	7916	0.997726	7872	24
Trichuris_trichiura_1_001	10684792	G	T	7932	24	7956	0.996983	7775	32	7807	0.995901	7969	10	7979	0.998747	7926	20	7946	0.997483	7845	15	7860	0.998092	7917	25	7942	0.996852	7663	29	7692	0.99623	7736	16	7752	0.997936	7078	19	7097	0.997323	7404	14	7418	0.998113	7920	20	7940	0.997481	7905	34
Trichuris_trichiura_1_001	10684793	C	A	7934	40	7974	0.994984	7773	43	7816	0.994498	7936	23	7959	0.99711	7897	41	7938	0.994835	7861	24	7885	0.996956	7879	41	7920	0.994823	7668	37	7705	0.995198	7710	41	7751	0.99471	7090	22	7112	0.996907	7379	41	7420	0.994474	7917	45	7962	0.994348	7920	39
Trichuris_trichiura_1_001	10684794	A	T	7975	4	7979	0.999499	7800	13	7813	0.998336	7945	3	7948	0.999623	7931	6	7937	0.999244	7868	5	7873	0.999365	7919	2	7921	0.999748	7678	12	7690	0.99844	7735	13	7748	0.998322	7100	9	7109	0.998734	7410	7	7417	0.999056	7953	4	7957	0.999497	7951	6
Trichuris_trichiura_1_001	10684795	G	T	7961	23	7984	0.997119	7819	42	7861	0.994657	7966	25	7991	0.996871	7955	32	7987	0.995993	7962	19	7981	0.997619	7945	40	7985	0.994991	7743	29	7772	0.996269	7752	40	7792	0.994867	7110	25	7135	0.996496	7434	26	7460	0.996515	7942	39	7981	0.995113	7928	47
Trichuris_trichiura_1_001	10684796	T	A	7953	2	7955	0.999749	7887	7	7894	0.999113	7967	6	7973	0.999247	7974	4	7978	0.999499	7952	3	7955	0.999623	7958	6	7964	0.999247	7762	5	7767	0.999356	7801	9	7810	0.998848	7133	4	7137	0.99944	7453	6	7459	0.999196	7954	6	7960	0.999246	7970	4
Trichuris_trichiura_1_001	10684797	T	A	7945	3	7948	0.999623	7880	14	7894	0.998227	7964	9	7973	0.998871	7963	9	7972	0.998871	7937	4	7941	0.999496	7962	5	7967	0.999372	7758	8	7766	0.99897	7792	9	7801	0.998846	7126	3	7129	0.999579	7457	3	7460	0.999598	7952	7	7959	0.99912	7957	9
Trichuris_trichiura_1_001	10684798	G	T	7930	34	7964	0.995731	7837	54	7891	0.993157	7966	19	7985	0.997621	7939	32	7971	0.995985	7926	19	7945	0.997609	7947	24	7971	0.996989	7696	53	7749	0.99316	7755	44	7799	0.994358	7060	67	7127	0.990599	7407	50	7457	0.993295	7921	46	7967	0.994226	7924	42
Trichuris_trichiura_1_001	10684799	A	T	7982	0	7982	1	7930	3	7933	0.999622	7986	0	7986	1	7990	2	7992	0.99975	7957	5	7962	0.999372	7980	3	7983	0.999624	7761	1	7762	0.999871	7813	2	7815	0.999744	7093	2	7095	0.999718	7422	6	7428	0.999192	7989	2	7991	0.99975	7989	1
Trichuris_trichiura_1_001	10684800	A	T	7982	9	7991	0.998874	7924	10	7934	0.99874	7984	5	7989	0.999374	7989	7	7996	0.999125	7962	10	7972	0.998746	7977	10	7987	0.998748	7756	7	7763	0.999098	7810	11	7821	0.998594	7086	8	7094	0.998872	7421	10	7431	0.998654	7983	10	7993	0.998749	7984	9
Trichuris_trichiura_1_001	10684801	T	A	7928	12	7940	0.998489	7887	19	7906	0.997597	7901	12	7913	0.998484	7937	12	7949	0.99849	7925	8	7933	0.998992	7931	9	7940	0.998866	7722	22	7744	0.997159	7778	19	7797	0.997563	7016	14	7030	0.998009	7372	11	7383	0.99851	7936	16	7952	0.997988	7931	16
Trichuris_trichiura_1_001	10684802	T	A	7930	5	7935	0.99937	7882	16	7898	0.997974	7888	6	7894	0.99924	7952	10	7962	0.998744	7882	7	7889	0.999113	7919	4	7923	0.999495	7721	10	7731	0.998707	7779	11	7790	0.998588	6997	11	7008	0.99843	7354	9	7363	0.998778	7954	8	7962	0.998995	7941	8
Trichuris_trichiura_1_001	10684803	T	A	7971	14	7985	0.998247	7923	23	7946	0.997105	7941	13	7954	0.998366	7965	16	7981	0.997995	7912	13	7925	0.99836	7973	10	7983	0.998747	7766	15	7781	0.998072	7834	17	7851	0.997835	7030	13	7043	0.998154	7380	15	7395	0.997972	7966	17	7983	0.99787	7970	15
Trichuris_trichiura_1_001	10684804	C	A	7925	21	7946	0.997357	7900	40	7940	0.994962	7948	6	7954	0.999246	7921	24	7945	0.996979	7928	14	7942	0.998237	7936	13	7949	0.998365	7763	16	7779	0.997943	7842	20	7862	0.997456	6993	17	7010	0.997575	7358	20	7378	0.997289	7917	18	7935	0.997732	7925	19
Trichuris_trichiura_1_001	10684805	C	A	7939	44	7983	0.994488	7863	77	7940	0.990302	7939	35	7974	0.995611	7892	61	7953	0.99233	7910	42	7952	0.994718	7915	48	7963	0.993972	7707	69	7776	0.991127	7794	71	7865	0.990973	6970	42	7012	0.99401	7329	52	7381	0.992955	7894	59	7953	0.992581	7914	44
Trichuris_trichiura_1_001	10684806	A	C	7983	3	7986	0.999624	7949	6	7955	0.999246	7989	2	7991	0.99975	7961	3	7964	0.999623	7967	3	7970	0.999624	7973	4	7977	0.999499	7791	0	7791	1	7874	5	7879	0.999365	7012	7	7019	0.999003	7377	2	7379	0.999729	7964	4	7968	0.999498	7978	6
Trichuris_trichiura_1_001	10684807	A	T	7984	7	7991	0.999124	7953	18	7971	0.997742	7983	11	7994	0.998624	7970	19	7989	0.997622	7976	10	7986	0.998748	7985	8	7993	0.998999	7781	12	7793	0.99846	7870	15	7885	0.998098	7009	12	7021	0.998291	7373	12	7385	0.998375	7964	19	7983	0.99762	7978	11
Trichuris_trichiura_1_001	10684808	T	A	7947	10	7957	0.998743	7938	15	7953	0.998114	7965	6	7971	0.999247	7961	13	7974	0.99837	7951	12	7963	0.998493	7965	11	7976	0.998621	7769	13	7782	0.998329	7834	25	7859	0.996819	7001	9	7010	0.998716	7359	15	7374	0.997966	7940	25	7965	0.996861	7959	15
Trichuris_trichiura_1_001	10684809	G	T	7946	30	7976	0.996239	7914	55	7969	0.993098	7965	23	7988	0.997121	7944	36	7980	0.995489	7964	17	7981	0.99787	7952	32	7984	0.995992	7897	24	7921	0.99697	7924	42	7966	0.994728	7079	41	7120	0.994242	7468	25	7493	0.996664	7946	31	7977	0.996114	7933	40
Trichuris_trichiura_1_001	10684810	A	T	7967	5	7972	0.999373	7975	5	7980	0.999373	7971	3	7974	0.999624	7965	3	7968	0.999623	7977	0	7977	1	7970	2	7972	0.999749	7925	3	7928	0.999622	7970	5	7975	0.999373	7100	3	7103	0.999578	7491	7	7498	0.999066	7965	7	7972	0.999122	7969	6
Trichuris_trichiura_1_001	10684811	A	C	7988	7	7995	0.999124	7983	11	7994	0.998624	7989	6	7995	0.99925	7988	6	7994	0.999249	7986	6	7992	0.999249	7983	8	7991	0.998999	7966	14	7980	0.998246	7974	17	7991	0.997873	7155	6	7161	0.999162	7529	10	7539	0.998674	7988	7	7995	0.999124	7981	13
Trichuris_trichiura_1_001	10684812	C	A	7917	37	7954	0.995348	7913	56	7969	0.992973	7954	17	7971	0.997867	7919	39	7958	0.995099	7941	24	7965	0.996987	7916	38	7954	0.995223	7937	40	7977	0.994986	7933	41	7974	0.994858	7135	21	7156	0.997065	7478	36	7514	0.995209	7887	48	7935	0.993951	7898	44
Trichuris_trichiura_1_001	10684813	G	T	7902	25	7927	0.996846	7879	58	7937	0.992692	7938	21	7959	0.997361	7874	34	7908	0.995701	7934	18	7952	0.997736	7890	32	7922	0.995961	7904	31	7935	0.996093	7887	36	7923	0.995456	7101	29	7130	0.995933	7487	13	7500	0.998267	7861	32	7893	0.995946	7848	41
Trichuris_trichiura_1_001	10684814	T	A	7967	10	7977	0.998746	7975	12	7987	0.998498	7976	10	7986	0.998748	7973	7	7980	0.999123	7981	7	7988	0.999124	7969	7	7976	0.999122	7975	10	7985	0.998748	7958	12	7970	0.998494	7151	4	7155	0.999441	7510	12	7522	0.998405	7962	13	7975	0.99837	7954	15
Trichuris_trichiura_1_001	10684815	A	T	7972	8	7980	0.998997	7968	7	7975	0.999122	7975	5	7980	0.999373	7970	8	7978	0.998997	7967	15	7982	0.998121	7965	10	7975	0.998746	7969	8	7977	0.998997	7946	8	7954	0.998994	7144	7	7151	0.999021	7510	1	7511	0.999867	7964	4	7968	0.999498	7948	9
Trichuris_trichiura_1_001	10684816	G	T	7945	35	7980	0.995614	7924	49	7973	0.993854	7956	21	7977	0.997367	7956	17	7973	0.997868	7954	23	7977	0.997117	7935	37	7972	0.995359	7940	23	7963	0.997112	7945	24	7969	0.996988	7156	31	7187	0.995687	7522	17	7539	0.997745	7945	34	7979	0.995739	7931	32
Trichuris_trichiura_1_001	10684817	C	A	7954	24	7978	0.996992	7948	38	7986	0.995242	7982	15	7997	0.998124	7961	19	7980	0.997619	7976	13	7989	0.998373	7963	17	7980	0.99787	7960	27	7987	0.99662	7967	21	7988	0.997371	7191	24	7215	0.996674	7542	23	7565	0.99696	7947	28	7975	0.996489	7940	33
Trichuris_trichiura_1_001	10684818	C	A	7789	25	7814	0.996801	7817	35	7852	0.995543	7846	15	7861	0.998092	7825	24	7849	0.996942	7828	20	7848	0.997452	7807	22	7829	0.99719	7839	22	7861	0.997201	7822	20	7842	0.99745	7089	25	7114	0.996486	7391	30	7421	0.995957	7845	27	7872	0.99657	7815	21
Trichuris_trichiura_1_001	10684819	G	T	7928	32	7960	0.99598	7917	23	7940	0.997103	7946	21	7967	0.997364	7922	23	7945	0.997105	7944	22	7966	0.997238	7940	18	7958	0.997738	7891	27	7918	0.99659	7884	23	7907	0.997091	7135	20	7155	0.997205	7437	16	7453	0.997853	7937	28	7965	0.996485	7922	24
Trichuris_trichiura_1_001	10684820	A	T	7937	8	7945	0.998993	7895	6	7901	0.999241	7903	4	7907	0.999494	7922	5	7927	0.999369	7899	8	7907	0.998988	7901	3	7904	0.99962	7874	6	7880	0.999239	7854	2	7856	0.999745	7143	5	7148	0.999301	7414	11	7425	0.998519	7951	5	7956	0.999372	7897	6
Trichuris_trichiura_1_001	10684821	C	A	7929	53	7982	0.99336	7876	87	7963	0.989074	7948	39	7987	0.995117	7925	47	7972	0.994104	7954	22	7976	0.997242	7915	67	7982	0.991606	7853	56	7909	0.992919	7832	79	7911	0.990014	7125	55	7180	0.99234	7394	54	7448	0.99275	7920	66	7986	0.991736	7912	79
Trichuris_trichiura_1_001	10684822	A	T	7970	7	7977	0.999122	7979	12	7991	0.998498	7971	4	7975	0.999498	7962	16	7978	0.997994	7977	10	7987	0.998748	7976	9	7985	0.998873	7960	10	7970	0.998745	7961	13	7974	0.99837	7203	19	7222	0.997369	7463	8	7471	0.998929	7972	12	7984	0.998497	7974	11
Trichuris_trichiura_1_001	10684823	T	A	7943	8	7951	0.998994	7915	18	7933	0.997731	7948	5	7953	0.999371	7932	17	7949	0.997861	7930	8	7938	0.998992	7932	10	7942	0.998741	7913	25	7938	0.996851	7914	23	7937	0.997102	7219	21	7240	0.997099	7460	16	7476	0.99786	7910	17	7927	0.997855	7893	21
Trichuris_trichiura_1_001	10684824	C	A	7958	20	7978	0.997493	7910	40	7950	0.994969	7949	21	7970	0.997365	7935	33	7968	0.995858	7954	20	7974	0.997492	7942	25	7967	0.996862	7944	33	7977	0.995863	7923	31	7954	0.996103	7267	28	7295	0.996162	7522	29	7551	0.996159	7941	21	7962	0.997362	7933	30
Trichuris_trichiura_1_001	10684825	T	A	7899	6	7905	0.999241	7905	10	7915	0.998737	7888	2	7890	0.999747	7930	5	7935	0.99937	7910	4	7914	0.999495	7929	2	7931	0.999748	7905	11	7916	0.99861	7912	6	7918	0.999242	7252	7	7259	0.999036	7496	10	7506	0.998668	7946	5	7951	0.999371	7928	5
Trichuris_trichiura_1_001	10684826	T	A	7970	6	7976	0.999248	7931	8	7939	0.998992	7993	1	7994	0.999875	7976	7	7983	0.999123	7983	7	7990	0.999124	7979	6	7985	0.999249	7947	6	7953	0.999246	7945	10	7955	0.998743	7264	8	7272	0.9989	7512	3	7515	0.999601	7989	5	7994	0.999375	7986	5
Trichuris_trichiura_1_001	10684827	C	A	7953	38	7991	0.995245	7892	58	7950	0.992704	7972	20	7992	0.997497	7944	47	7991	0.994118	7962	25	7987	0.99687	7942	44	7986	0.99449	7894	68	7962	0.991459	7900	65	7965	0.991839	7219	52	7271	0.992848	7458	53	7511	0.992944	7959	27	7986	0.996619	7955	36
Trichuris_trichiura_1_001	10684828	A	C	7884	6	7890	0.99924	7885	0	7885	1	7897	0	7897	1	7904	3	7907	0.999621	7902	4	7906	0.999494	7912	3	7915	0.999621	7869	5	7874	0.999365	7862	9	7871	0.998857	7171	1	7172	0.999861	7436	2	7438	0.999731	7928	4	7932	0.999496	7905	2
Trichuris_trichiura_1_001	10684829	G	T	7959	27	7986	0.996619	7932	46	7978	0.994234	7964	21	7985	0.99737	7948	39	7987	0.995117	7963	12	7975	0.998495	7960	24	7984	0.996994	7935	26	7961	0.996734	7928	30	7958	0.99623	7305	29	7334	0.996046	7603	23	7626	0.996984	7961	28	7989	0.996495	7934	41
Trichuris_trichiura_1_001	10684830	T	A	7908	8	7916	0.998989	7936	10	7946	0.998742	7913	5	7918	0.999369	7919	11	7930	0.998613	7937	3	7940	0.999622	7916	8	7924	0.99899	7930	9	7939	0.998866	7929	6	7935	0.999244	7313	6	7319	0.99918	7596	6	7602	0.999211	7943	5	7948	0.999371	7939	6
Trichuris_trichiura_1_001	10684831	C	T	7946	19	7965	0.997615	7930	41	7971	0.994856	7963	20	7983	0.997495	7951	14	7965	0.998242	7961	15	7976	0.998119	7949	24	7973	0.99699	7940	28	7968	0.996486	7942	17	7959	0.997864	7318	20	7338	0.997274	7617	14	7631	0.998165	7951	17	7968	0.997866	7944	15
Trichuris_trichiura_1_001	10684832	C	A	7788	44	7832	0.994382	7804	79	7883	0.989978	7769	37	7806	0.99526	7787	44	7831	0.994381	7807	33	7840	0.995791	7790	45	7835	0.994257	7811	60	7871	0.992377	7794	79	7873	0.989966	7173	63	7236	0.991294	7466	67	7533	0.991106	7835	54	7889	0.993155	7830	48
Trichuris_trichiura_1_001	10684833	A	C	7852	4	7856	0.999491	7832	7	7839	0.999107	7771	6	7777	0.999228	7792	6	7798	0.999231	7722	6	7728	0.999224	7803	4	7807	0.999488	7789	6	7795	0.99923	7785	13	7798	0.998333	7117	6	7123	0.999158	7409	9	7418	0.998787	7825	15	7840	0.998087	7849	14
Trichuris_trichiura_1_001	10684834	C	A	7870	15	7885	0.998098	7821	28	7849	0.996433	7821	9	7830	0.998851	7784	15	7799	0.998077	7723	14	7737	0.998191	7818	19	7837	0.997576	7766	25	7791	0.996791	7764	34	7798	0.99564	7093	16	7109	0.997749	7381	26	7407	0.99649	7835	15	7850	0.998089	7840	30
Trichuris_trichiura_1_001	10684835	G	T	7898	12	7910	0.998483	7842	24	7866	0.996949	7839	15	7854	0.99809	7784	23	7807	0.997054	7712	7	7719	0.999093	7823	16	7839	0.997959	7750	18	7768	0.997683	7774	17	7791	0.997818	7090	7	7097	0.999014	7387	7	7394	0.999053	7830	14	7844	0.998215	7856	19
Trichuris_trichiura_1_001	10684836	G	T	7965	25	7990	0.996871	7941	32	7973	0.995986	7969	21	7990	0.997372	7964	22	7986	0.997245	7972	12	7984	0.998497	7952	27	7979	0.996616	7945	25	7970	0.996863	7949	36	7985	0.995492	7455	22	7477	0.997058	7749	22	7771	0.997169	7961	22	7983	0.997244	7962	24
Trichuris_trichiura_1_001	10684837	G	T	7947	31	7978	0.996114	7928	47	7975	0.994107	7972	21	7993	0.997373	7962	20	7982	0.997494	7964	17	7981	0.99787	7948	28	7976	0.996489	7937	29	7966	0.99636	7950	25	7975	0.996865	7452	28	7480	0.996257	7733	24	7757	0.996906	7955	24	7979	0.996992	7936	36
Trichuris_trichiura_1_001	10684838	G	T	7789	62	7851	0.992103	7770	76	7846	0.990314	7800	32	7832	0.995914	7829	43	7872	0.994538	7807	31	7838	0.996045	7792	47	7839	0.994004	7815	47	7862	0.994022	7816	52	7868	0.993391	7611	49	7660	0.993603	7804	39	7843	0.995027	7835	45	7880	0.994289	7824	60
Trichuris_trichiura_1_001	10684839	T	G	7768	20	7788	0.997432	7781	10	7791	0.998716	7715	3	7718	0.999611	7787	10	7797	0.998717	7756	7	7763	0.999098	7761	9	7770	0.998842	7807	14	7821	0.99821	7793	18	7811	0.997696	7595	10	7605	0.998685	7785	13	7798	0.998333	7820	10	7830	0.998723	7859	13
Trichuris_trichiura_1_001	10684840	G	T	7771	32	7803	0.995899	7717	47	7764	0.993946	7661	24	7685	0.996877	7754	28	7782	0.996402	7751	18	7769	0.997683	7714	39	7753	0.99497	7743	37	7780	0.995244	7753	40	7793	0.994867	7523	34	7557	0.995501	7726	18	7744	0.997676	7844	27	7871	0.99657	7837	28
Trichuris_trichiura_1_001	10684841	G	T	7957	30	7987	0.996244	7941	34	7975	0.995737	7961	28	7989	0.996495	7959	30	7989	0.996245	7966	16	7982	0.997995	7963	24	7987	0.996995	7964	22	7986	0.997245	7952	27	7979	0.996616	7964	25	7989	0.996871	7966	19	7985	0.997621	7956	20	7976	0.997492	7957	24
Trichuris_trichiura_1_001	10684842	T	A	7956	11	7967	0.998619	7937	14	7951	0.998239	7937	14	7951	0.998239	7961	7	7968	0.999121	7951	9	7960	0.998869	7956	6	7962	0.999246	7962	7	7969	0.999122	7942	15	7957	0.998115	7967	9	7976	0.998872	7957	16	7973	0.997993	7969	10	7979	0.998747	7974	11
Trichuris_trichiura_1_001	10684843	A	T	7968	15	7983	0.998121	7967	19	7986	0.997621	7973	12	7985	0.998497	7964	10	7974	0.998746	7971	9	7980	0.998872	7963	11	7974	0.998621	7975	8	7983	0.998998	7962	17	7979	0.997869	7980	11	7991	0.998623	7979	7	7986	0.999123	7979	10	7989	0.998748	7959	20
Trichuris_trichiura_1_001	10684844	T	A	7955	11	7966	0.998619	7967	12	7979	0.998496	7967	4	7971	0.999498	7945	15	7960	0.998116	7968	7	7975	0.999122	7943	13	7956	0.998366	7967	19	7986	0.997621	7944	11	7955	0.998617	7980	10	7990	0.998748	7971	13	7984	0.998372	7982	12	7994	0.998499	7970	14
Trichuris_trichiura_1_001	10684845	G	A	7654	13	7667	0.998304	7596	9	7605	0.998817	7541	7	7548	0.999073	7597	8	7605	0.998948	4	7482	7486	5.34331e-4	7614	7	7621	0.999081	3	7579	7582	3.95674e-4	7557	32	7589	0.995783	3	7562	7565	3.96563e-4	0	7540	7540	0	5	7597	7602	6.57722e-4	6	7624
Trichuris_trichiura_1_001	10684846	T	A	7760	9	7769	0.998842	7682	11	7693	0.99857	7575	5	7580	0.99934	7667	4	7671	0.999479	7797	8	7805	0.998975	7669	3	7672	0.999609	7761	12	7773	0.998456	7623	5	7628	0.999345	7676	9	7685	0.998829	7680	6	7686	0.999219	7983	10	7993	0.998749	7952	10
Trichuris_trichiura_1_001	10684847	C	A	7562	66	7628	0.991348	7439	91	7530	0.987915	7292	37	7329	0.994952	7438	64	7502	0.991469	7476	22	7498	0.997066	7435	61	7496	0.991862	7515	44	7559	0.994179	7370	70	7440	0.990591	7425	35	7460	0.995308	7359	36	7395	0.995132	7771	38	7809	0.995134	7756	40
Trichuris_trichiura_1_001	10684848	A	C	7716	16	7732	0.997931	7576	9	7585	0.998813	7423	10	7433	0.998655	7565	13	7578	0.998285	7528	5	7533	0.999336	7546	23	7569	0.996961	7613	22	7635	0.997119	7489	13	7502	0.998267	7487	17	7504	0.997735	7406	13	7419	0.998248	7893	22	7915	0.99722	7890	25
Trichuris_trichiura_1_001	10684849	C	A	7695	33	7728	0.99573	7520	58	7578	0.992346	7428	18	7446	0.997583	7549	26	7575	0.996568	7534	10	7544	0.998674	7529	31	7560	0.995899	7608	29	7637	0.996203	7464	32	7496	0.995731	7489	18	7507	0.997602	7406	21	7427	0.997172	7910	22	7932	0.997226	7921	17
Trichuris_trichiura_1_001	10684850	A	T	7472	6	7478	0.999198	7207	9	7216	0.998753	7099	9	7108	0.998734	7203	3	7206	0.999584	6712	3	6715	0.999553	7209	8	7217	0.998892	6916	5	6921	0.999278	7130	6	7136	0.999159	6781	7	6788	0.998969	6685	6	6691	0.999103	7251	6	7257	0.999173	7322	0
Trichuris_trichiura_1_001	10684851	G	T	7484	35	7519	0.995345	7155	57	7212	0.992097	7137	25	7162	0.996509	7221	22	7243	0.996963	6703	24	6727	0.996432	7213	21	7234	0.997097	6879	31	6910	0.995514	7102	38	7140	0.994678	6750	32	6782	0.995282	6669	28	6697	0.995819	7248	32	7280	0.995604	7284	42
Trichuris_trichiura_1_001	10684852	A	T	7502	11	7513	0.998536	7174	14	7188	0.998052	7118	5	7123	0.999298	7197	8	7205	0.99889	6680	4	6684	0.999402	7196	12	7208	0.998335	6862	14	6876	0.997964	7064	16	7080	0.99774	6733	8	6741	0.998813	6652	6	6658	0.999099	7250	13	7263	0.99821	7292	8
Trichuris_trichiura_1_001	10684853	C	A	7771	52	7823	0.993353	7263	41	7304	0.994387	7414	27	7441	0.996371	7338	42	7380	0.994309	6850	29	6879	0.995784	7382	34	7416	0.995415	6976	25	7001	0.996429	7169	44	7213	0.9939	6798	33	6831	0.995169	6714	30	6744	0.995552	7458	36	7494	0.995196	7463	29
Trichuris_trichiura_1_001	10684854	A	T	7445	3	7448	0.999597	6947	5	6952	0.999281	6895	4	6899	0.99942	6988	8	6996	0.998856	6576	4	6580	0.999392	6999	9	7008	0.998716	6744	9	6753	0.998667	6832	1	6833	0.999854	6602	5	6607	0.999243	6482	5	6487	0.999229	7258	7	7265	0.999036	7279	6
Trichuris_trichiura_1_001	10684855	G	T	7670	18	7688	0.997659	6983	27	7010	0.996148	7102	8	7110	0.998875	7161	17	7178	0.997632	6762	8	6770	0.998818	7147	10	7157	0.998603	6858	15	6873	0.997818	6911	20	6931	0.997114	6641	18	6659	0.997297	6558	16	6574	0.997566	7502	29	7531	0.996149	7455	24
Trichuris_trichiura_1_001	10684856	C	A	7693	18	7711	0.997666	6978	18	6996	0.997427	7096	13	7109	0.998171	7164	17	7181	0.997633	6769	8	6777	0.99882	7131	15	7146	0.997901	6867	14	6881	0.997965	6917	16	6933	0.997692	6649	11	6660	0.998348	6557	16	6573	0.997566	7539	13	7552	0.998279	7508	10
Trichuris_trichiura_1_001	10684857	T	C	7675	0	7675	1	6930	3	6933	0.999567	7070	3	7073	0.999576	7138	1	7139	0.99986	6719	4	6723	0.999405	7110	3	7113	0.999578	6822	4	6826	0.999414	6898	4	6902	0.99942	6614	0	6614	1	6525	7	6532	0.998928	7478	2	7480	0.999733	7458	2
Trichuris_trichiura_1_001	10684858	G	T	7946	44	7990	0.994493	7223	76	7299	0.989588	7900	33	7933	0.99584	7720	48	7768	0.993821	7265	36	7301	0.995069	7653	61	7714	0.992092	7184	50	7234	0.993088	7249	58	7307	0.992062	6850	41	6891	0.99405	6754	29	6783	0.995725	7924	66	7990	0.99174	7919	70
Trichuris_trichiura_1_001	10684859	T	A	7942	8	7950	0.998994	7268	8	7276	0.9989	7902	6	7908	0.999241	7732	3	7735	0.999612	7297	9	7306	0.998768	7697	9	7706	0.998832	7201	11	7212	0.998475	7295	6	7301	0.999178	6872	3	6875	0.999564	6773	7	6780	0.998968	7941	10	7951	0.998742	7957	12
Trichuris_trichiura_1_001	10684860	C	T	7933	29	7962	0.996358	7243	48	7291	0.993417	7920	21	7941	0.997355	7742	42	7784	0.994604	7311	29	7340	0.996049	7701	48	7749	0.993806	7194	29	7223	0.995985	7299	34	7333	0.995363	6864	24	6888	0.996516	6754	21	6775	0.9969	7944	26	7970	0.996738	7929	38
Trichuris_trichiura_1_001	10684861	T	A	7972	2	7974	0.999749	7319	7	7326	0.999044	7953	2	7955	0.999749	7810	4	7814	0.999488	7355	3	7358	0.999592	7757	4	7761	0.999485	7263	4	7267	0.99945	7356	4	7360	0.999457	6908	1	6909	0.999855	6791	5	6796	0.999264	7983	4	7987	0.999499	7978	6
Trichuris_trichiura_1_001	10684862	T	A	7901	3	7904	0.99962	7247	1	7248	0.999862	7869	4	7873	0.999492	7738	4	7742	0.999483	7283	3	7286	0.999588	7685	4	7689	0.99948	7222	4	7226	0.999446	7310	6	7316	0.99918	6842	8	6850	0.998832	6741	2	6743	0.999703	7938	7	7945	0.999119	7910	5
Trichuris_trichiura_1_001	10684863	C	A	7813	89	7902	0.988737	7127	119	7246	0.983577	7802	72	7874	0.990856	7646	89	7735	0.988494	7199	82	7281	0.988738	7605	76	7681	0.990105	7112	112	7224	0.984496	7218	91	7309	0.98755	6775	71	6846	0.989629	6662	82	6744	0.987841	7831	117	7948	0.985279	7781	128
Trichuris_trichiura_1_001	10684864	A	C	7918	10	7928	0.998739	7231	16	7247	0.997792	7801	9	7810	0.998848	7715	13	7728	0.998318	7224	2	7226	0.999723	7671	14	7685	0.998178	7180	9	7189	0.998748	7285	12	7297	0.998355	6803	8	6811	0.998825	6673	7	6680	0.998952	7917	15	7932	0.998109	7918	11
Trichuris_trichiura_1_001	10684865	C	A	7958	19	7977	0.997618	7256	52	7308	0.992885	7935	14	7949	0.998239	7814	26	7840	0.996684	7282	24	7306	0.996715	7749	21	7770	0.997297	7216	35	7251	0.995173	7327	28	7355	0.996193	6848	20	6868	0.997088	6688	24	6712	0.996424	7937	34	7971	0.995735	7930	28
Trichuris_trichiura_1_001	10684866	G	T	7954	27	7981	0.996617	7291	38	7329	0.994815	7946	25	7971	0.996864	7839	36	7875	0.995429	7332	13	7345	0.99823	7782	28	7810	0.996415	7242	34	7276	0.995327	7355	26	7381	0.996477	6856	24	6880	0.996512	6708	16	6724	0.99762	7964	26	7990	0.996746	7941	33
Trichuris_trichiura_1_001	10684867	T	G	7761	7	7768	0.999099	7097	4	7101	0.999437	7722	3	7725	0.999612	7658	4	7662	0.999478	7173	4	7177	0.999443	7608	6	7614	0.999212	7096	5	7101	0.999296	7146	3	7149	0.99958	6687	4	6691	0.999402	6515	5	6520	0.999233	7824	6	7830	0.999234	7832	6
Trichuris_trichiura_1_001	10684868	T	A	7768	10	7778	0.998714	7082	13	7095	0.998168	7701	13	7714	0.998315	7646	13	7659	0.998303	7157	8	7165	0.998883	7592	18	7610	0.997635	7070	7	7077	0.999011	7113	16	7129	0.997756	6663	6	6669	0.9991	6485	8	6493	0.998768	7814	10	7824	0.998722	7832	15
Trichuris_trichiura_1_001	10684869	A	T	7982	16	7998	0.997999	7301	11	7312	0.998496	7976	9	7985	0.998873	7957	13	7970	0.998369	7487	4	7491	0.999466	7915	17	7932	0.997857	7273	11	7284	0.99849	7279	13	7292	0.998217	6779	8	6787	0.998821	6637	2	6639	0.999699	7977	14	7991	0.998248	7972	16
Trichuris_trichiura_1_001	10684870	T	A	7978	15	7993	0.998123	7295	33	7328	0.995497	7976	13	7989	0.998373	7957	29	7986	0.996369	7501	10	7511	0.998669	7930	18	7948	0.997735	7273	22	7295	0.996984	7278	23	7301	0.99685	6783	8	6791	0.998822	6629	13	6642	0.998043	7975	15	7990	0.998123	7968	19
Trichuris_trichiura_1_001	10684871	T	A	7979	2	7981	0.999749	7355	9	7364	0.998778	7985	5	7990	0.999374	7977	4	7981	0.999499	7544	8	7552	0.998941	7970	3	7973	0.999624	7316	5	7321	0.999317	7337	3	7340	0.999591	6809	11	6820	0.998387	6670	3	6673	0.99955	7972	6	7978	0.999248	7968	4
Trichuris_trichiura_1_001	10684872	T	A	7987	9	7996	0.998874	7361	9	7370	0.998779	7985	8	7993	0.998999	7976	7	7983	0.999123	7539	10	7549	0.998675	7972	6	7978	0.999248	7320	3	7323	0.99959	7335	6	7341	0.999183	6815	7	6822	0.998974	6672	4	6676	0.999401	7986	6	7992	0.999249	7973	10
Trichuris_trichiura_1_001	10684873	G	T	7920	49	7969	0.993851	7301	52	7353	0.992928	7956	27	7983	0.996618	7929	38	7967	0.99523	7534	27	7561	0.996429	7919	35	7954	0.9956	7279	36	7315	0.995079	7292	50	7342	0.99319	6780	25	6805	0.996326	6655	20	6675	0.997004	7917	51	7968	0.993599	7921	41
Trichuris_trichiura_1_001	10684874	G	T	7934	34	7968	0.995733	7280	52	7332	0.992908	7947	18	7965	0.99774	7927	27	7954	0.996605	7554	19	7573	0.997491	7918	30	7948	0.996225	7289	25	7314	0.996582	7312	25	7337	0.996593	6785	19	6804	0.997208	6651	20	6671	0.997002	7936	27	7963	0.996609	7913	34
Trichuris_trichiura_1_001	10684875	A	T	7961	7	7968	0.999121	7331	23	7354	0.996872	7952	16	7968	0.997992	7961	14	7975	0.998245	7581	8	7589	0.998946	7963	10	7973	0.998746	7304	11	7315	0.998496	7341	15	7356	0.997961	6796	19	6815	0.997212	6650	6	6656	0.999099	7957	13	7970	0.998369	7952	13
Trichuris_trichiura_1_001	10684876	A	T	7961	22	7983	0.997244	7326	21	7347	0.997142	7956	10	7966	0.998745	7939	25	7964	0.996861	7582	11	7593	0.998551	7948	11	7959	0.998618	7279	11	7290	0.998491	7327	17	7344	0.997685	6792	13	6805	0.99809	6619	24	6643	0.996387	7923	20	7943	0.997482	7936	23
Trichuris_trichiura_1_001	10684877	T	A	7944	16	7960	0.99799	7301	27	7328	0.996316	7941	18	7959	0.997738	7929	26	7955	0.996732	7569	16	7585	0.997891	7937	14	7951	0.998239	7258	19	7277	0.997389	7304	23	7327	0.996861	6772	20	6792	0.997055	6627	15	6642	0.997742	7922	19	7941	0.997607	7924	27
Trichuris_trichiura_1_001	10684878	C	A	7845	22	7867	0.997204	7268	30	7298	0.995889	7820	22	7842	0.997195	7824	32	7856	0.995927	7558	13	7571	0.998283	7803	32	7835	0.995916	7261	12	7273	0.99835	7211	26	7237	0.996407	6715	19	6734	0.997178	6595	12	6607	0.998184	7859	18	7877	0.997715	7853	16
Trichuris_trichiura_1_001	10684879	C	A	7852	14	7866	0.99822	7270	27	7297	0.9963	7813	17	7830	0.997829	7815	38	7853	0.995161	7552	22	7574	0.997095	7795	37	7832	0.995276	7233	32	7265	0.995595	7203	36	7239	0.995027	6706	19	6725	0.997175	6581	14	6595	0.997877	7858	17	7875	0.997841	7847	28
Trichuris_trichiura_1_001	10684880	A	T	7854	11	7865	0.998601	7279	29	7308	0.996032	7820	5	7825	0.999361	7844	20	7864	0.997457	7544	8	7552	0.998941	7820	8	7828	0.998978	7253	6	7259	0.999173	7223	10	7233	0.998617	6713	6	6719	0.999107	6560	10	6570	0.998478	7882	8	7890	0.998986	7877	12
Trichuris_trichiura_1_001	10684881	T	A	7853	16	7869	0.997967	7290	29	7319	0.996038	7832	13	7845	0.998343	7851	21	7872	0.997332	7572	5	7577	0.99934	7821	22	7843	0.997195	7254	19	7273	0.997388	7228	18	7246	0.997516	6719	8	6727	0.998811	6576	10	6586	0.998482	7896	17	7913	0.997852	7884	18
Trichuris_trichiura_1_001	10684882	T	A	7882	2	7884	0.999746	7292	28	7320	0.996175	7843	4	7847	0.99949	7873	15	7888	0.998098	7563	14	7577	0.998152	7828	21	7849	0.997324	7252	17	7269	0.997661	7234	14	7248	0.998068	6699	13	6712	0.998063	6559	10	6569	0.998478	7920	14	7934	0.998235	7895	10
Trichuris_trichiura_1_001	10684883	C	A	7958	22	7980	0.997243	7414	47	7461	0.993701	7963	22	7985	0.997245	7958	23	7981	0.997118	7795	17	7812	0.997824	7951	25	7976	0.996866	7406	21	7427	0.997172	7391	37	7428	0.995019	6825	20	6845	0.997078	6631	15	6646	0.997743	7958	18	7976	0.997743	7964	20
Trichuris_trichiura_1_001	10684884	C	A	7941	26	7967	0.996737	7402	54	7456	0.992758	7955	29	7984	0.996368	7925	40	7965	0.994978	7772	39	7811	0.995007	7930	45	7975	0.994357	7367	44	7411	0.994063	7381	39	7420	0.994744	6797	33	6830	0.995168	6614	28	6642	0.995784	7950	24	7974	0.99699	7933	44
Trichuris_trichiura_1_001	10684885	A	T	7979	10	7989	0.998748	7458	14	7472	0.998126	7980	2	7982	0.999749	7980	7	7987	0.999124	7810	11	7821	0.998594	7978	7	7985	0.999123	7411	9	7420	0.998787	7415	6	7421	0.999191	6819	6	6825	0.999121	6643	6	6649	0.999098	7981	6	7987	0.999249	7981	9
Trichuris_trichiura_1_001	10684886	C	A	7899	52	7951	0.99346	7386	70	7456	0.990612	7945	41	7986	0.994866	7866	73	7939	0.990805	7797	55	7852	0.992995	7895	71	7966	0.991087	7364	68	7432	0.99085	7362	65	7427	0.991248	6771	43	6814	0.993689	6631	32	6663	0.995197	7901	37	7938	0.995339	7888	57
Trichuris_trichiura_1_001	10684887	A	T	7908	6	7914	0.999242	7438	9	7447	0.998791	7903	4	7907	0.999494	7927	9	7936	0.998866	7802	7	7809	0.999104	7925	12	7937	0.998488	7378	8	7386	0.998917	7407	10	7417	0.998652	6795	10	6805	0.99853	6613	3	6616	0.999547	7935	8	7943	0.998993	7939	6
Trichuris_trichiura_1_001	10684888	A	T	7983	3	7986	0.999624	7547	11	7558	0.998545	7991	3	7994	0.999625	7977	9	7986	0.998873	7982	8	7990	0.998999	7980	15	7995	0.998124	7487	7	7494	0.999066	7489	8	7497	0.998933	6842	4	6846	0.999416	6678	7	6685	0.998953	7980	12	7992	0.998498	7979	11
Trichuris_trichiura_1_001	10684889	A	T	7974	8	7982	0.998998	7526	18	7544	0.997614	7971	19	7990	0.997622	7962	19	7981	0.997619	7980	8	7988	0.998998	7964	19	7983	0.99762	7482	9	7491	0.998799	7476	18	7494	0.997598	6831	11	6842	0.998392	6668	11	6679	0.998353	7968	19	7987	0.997621	7969	14
Trichuris_trichiura_1_001	10684890	A	T	7943	25	7968	0.996862	7514	32	7546	0.995759	7969	14	7983	0.998246	7943	37	7980	0.995363	7970	16	7986	0.997996	7939	20	7959	0.997487	7481	21	7502	0.997201	7476	29	7505	0.996136	6821	24	6845	0.996494	6665	19	6684	0.997157	7932	39	7971	0.995107	7944	32
Trichuris_trichiura_1_001	10684891	T	A	7969	14	7983	0.998246	7540	22	7562	0.997091	7982	8	7990	0.998999	7971	14	7985	0.998247	7978	7	7985	0.999123	7954	18	7972	0.997742	7499	18	7517	0.997605	7479	26	7505	0.996536	6849	11	6860	0.998397	6674	9	6683	0.998653	7968	15	7983	0.998121	7972	17
Trichuris_trichiura_1_001	10684892	A	T	7817	15	7832	0.998085	7444	16	7460	0.997855	7857	8	7865	0.998983	7860	17	7877	0.997842	7898	8	7906	0.998988	7855	11	7866	0.998602	7437	11	7448	0.998523	7410	19	7429	0.997442	6770	12	6782	0.998231	6586	6	6592	0.99909	7858	14	7872	0.998222	7863	14
Trichuris_trichiura_1_001	10684893	G	T	7946	15	7961	0.998116	7479	18	7497	0.997599	7933	12	7945	0.99849	7936	15	7951	0.998113	7963	17	7980	0.99787	7919	18	7937	0.997732	7504	10	7514	0.998669	7455	15	7470	0.997992	6795	9	6804	0.998677	6598	12	6610	0.998185	7944	21	7965	0.997363	7950	23
Trichuris_trichiura_1_001	10684894	G	T	7954	34	7988	0.995744	7538	54	7592	0.992887	7970	19	7989	0.997622	7942	35	7977	0.995612	7964	27	7991	0.996621	7963	27	7990	0.996621	7573	25	7598	0.99671	7516	34	7550	0.995497	6827	27	6854	0.996061	6644	18	6662	0.997298	7953	34	7987	0.995743	7947	34
Trichuris_trichiura_1_001	10684895	C	A	7939	27	7966	0.996611	7499	64	7563	0.991538	7933	29	7962	0.996358	7917	42	7959	0.994723	7951	18	7969	0.997741	7914	44	7958	0.994471	7526	45	7571	0.994056	7477	54	7531	0.99283	6799	35	6834	0.994879	6622	29	6651	0.99564	7923	43	7966	0.994602	7906	40
Trichuris_trichiura_1_001	10684896	A	T	7962	25	7987	0.99687	7578	35	7613	0.995403	7958	18	7976	0.997743	7952	21	7973	0.997366	7955	17	7972	0.997868	7956	25	7981	0.996868	7598	30	7628	0.996067	7532	37	7569	0.995112	6833	23	6856	0.996645	6648	24	6672	0.996403	7947	25	7972	0.996864	7942	34
Trichuris_trichiura_1_001	10684897	T	A	7915	6	7921	0.999243	7584	8	7592	0.998946	7897	8	7905	0.998988	7934	6	7940	0.999244	7896	7	7903	0.999114	7937	6	7943	0.999245	7594	9	7603	0.998816	7532	13	7545	0.998277	6792	14	6806	0.997943	6649	4	6653	0.999399	7934	5	7939	0.99937	7936	5
Trichuris_trichiura_1_001	10684898	T	G	7916	9	7925	0.998864	7560	11	7571	0.998547	7880	4	7884	0.999493	7923	5	7928	0.999369	7892	4	7896	0.999493	7934	4	7938	0.999496	7595	6	7601	0.999211	7528	13	7541	0.998276	6804	5	6809	0.999266	6646	2	6648	0.999699	7925	4	7929	0.999496	7937	8
Trichuris_trichiura_1_001	10684899	G	T	7960	26	7986	0.996744	7804	56	7860	0.992875	7975	15	7990	0.998123	7944	39	7983	0.995115	7972	17	7989	0.997872	7968	17	7985	0.997871	7885	30	7915	0.99621	7808	34	7842	0.995664	6967	50	7017	0.992874	6793	41	6834	0.994001	7950	37	7987	0.995367	7948	31
Trichuris_trichiura_1_001	10684900	T	G	7959	10	7969	0.998745	7844	21	7865	0.99733	7971	4	7975	0.999498	7943	11	7954	0.998617	7981	4	7985	0.999499	7963	12	7975	0.998495	7912	18	7930	0.99773	7845	7	7852	0.999109	6984	4	6988	0.999428	6792	7	6799	0.99897	7954	10	7964	0.998744	7961	6
Trichuris_trichiura_1_001	10684901	T	A	7966	8	7974	0.998997	7841	20	7861	0.997456	7970	4	7974	0.999498	7949	7	7956	0.99912	7976	4	7980	0.999499	7958	5	7963	0.999372	7914	9	7923	0.998864	7836	13	7849	0.998344	6975	6	6981	0.999141	6798	9	6807	0.998678	7965	5	7970	0.999373	7962	12
Trichuris_trichiura_1_001	10684902	T	G	7963	5	7968	0.999372	7835	11	7846	0.998598	7940	5	7945	0.999371	7939	8	7947	0.998993	7961	3	7964	0.999623	7945	16	7961	0.99799	7899	9	7908	0.998862	7845	9	7854	0.998854	6949	6	6955	0.999137	6783	6	6789	0.999116	7969	6	7975	0.999248	7949	13
Trichuris_trichiura_1_001	10684903	T	A	7958	5	7963	0.999372	7838	5	7843	0.999362	7937	2	7939	0.999748	7924	6	7930	0.999243	7943	5	7948	0.999371	7933	6	7939	0.999244	7890	9	7899	0.998861	7827	8	7835	0.998979	6936	8	6944	0.998848	6774	5	6779	0.999262	7971	8	7979	0.998997	7955	9
Trichuris_trichiura_1_001	10684904	T	A	7976	3	7979	0.999624	7836	11	7847	0.998598	7934	3	7937	0.999622	7938	7	7945	0.999119	7934	9	7943	0.998867	7955	3	7958	0.999623	7892	9	7901	0.998861	7826	10	7836	0.998724	6942	7	6949	0.998993	6774	12	6786	0.998232	7979	9	7988	0.998873	7977	5
Trichuris_trichiura_1_001	10684905	G	T	7935	46	7981	0.994236	7891	72	7963	0.990958	7962	28	7990	0.996496	7926	45	7971	0.994355	7961	29	7990	0.99637	7938	43	7981	0.994612	7934	43	7977	0.99461	7928	52	7980	0.993484	7048	33	7081	0.99534	6899	36	6935	0.994809	7928	57	7985	0.992862	7905	71
Trichuris_trichiura_1_001	10684906	T	A	7961	4	7965	0.999498	7957	9	7966	0.99887	7967	3	7970	0.999624	7950	10	7960	0.998744	7973	4	7977	0.999499	7970	6	7976	0.999248	7955	6	7961	0.999246	7963	10	7973	0.998746	7068	4	7072	0.999434	6915	5	6920	0.999277	7961	13	7974	0.99837	7971	10
Trichuris_trichiura_1_001	10684907	T	A	7956	12	7968	0.998494	7951	21	7972	0.997366	7971	5	7976	0.999373	7949	11	7960	0.998618	7972	9	7981	0.998872	7965	14	7979	0.998245	7941	21	7962	0.997362	7954	28	7982	0.996492	7058	13	7071	0.998162	6913	17	6930	0.997547	7968	14	7982	0.998246	7967	5
Trichuris_trichiura_1_001	10684908	C	T	7899	39	7938	0.995087	7874	49	7923	0.993815	7942	34	7976	0.995737	7868	56	7924	0.992933	7948	18	7966	0.99774	7932	27	7959	0.996608	7900	30	7930	0.996217	7902	44	7946	0.994463	7034	16	7050	0.99773	6887	35	6922	0.994944	7899	54	7953	0.99321	7896	46
Trichuris_trichiura_1_001	10684909	T	A	7659	7	7666	0.999087	7735	9	7744	0.998838	7715	3	7718	0.999611	7684	7	7691	0.99909	7707	6	7713	0.999222	7651	11	7662	0.998564	7747	4	7751	0.999484	7735	10	7745	0.998709	6855	9	6864	0.998689	6714	3	6717	0.999553	7776	5	7781	0.999357	7720	4
Trichuris_trichiura_1_001	10684910	G	T	7495	183	7678	0.976166	7499	238	7737	0.969239	7599	132	7731	0.982926	7523	179	7702	0.976759	7605	105	7710	0.986381	7493	170	7663	0.977815	7604	152	7756	0.980402	7551	187	7738	0.975834	6691	166	6857	0.975791	6568	151	6719	0.977526	7595	199	7794	0.974468	7508	225
Trichuris_trichiura_1_001	10684911	A	T	7672	5	7677	0.999349	7761	13	7774	0.998328	7733	5	7738	0.999354	7711	16	7727	0.997929	7725	7	7732	0.999095	7659	5	7664	0.999348	7762	7	7769	0.999099	7749	6	7755	0.999226	6866	6	6872	0.999127	6722	5	6727	0.999257	7799	9	7808	0.998847	7733	11
Trichuris_trichiura_1_001	10684912	A	T	7782	16	7798	0.997948	7783	19	7802	0.997565	7797	7	7804	0.999103	7770	15	7785	0.998073	7778	3	7781	0.999614	7715	16	7731	0.99793	7792	15	7807	0.998079	7780	8	7788	0.998973	6873	5	6878	0.999273	6746	4	6750	0.999407	7869	20	7889	0.997465	7785	14
Trichuris_trichiura_1_001	10684913	C	A	7877	18	7895	0.99772	7758	40	7798	0.99487	7906	10	7916	0.998737	7786	17	7803	0.997821	7818	9	7827	0.99885	7796	25	7821	0.996803	7802	34	7836	0.995661	7801	31	7832	0.996042	6877	18	6895	0.997389	6757	17	6774	0.99749	7876	31	7907	0.996079	7808	28
Trichuris_trichiura_1_001	10684914	G	T	7842	30	7872	0.996189	7755	58	7813	0.992576	7848	21	7869	0.997331	7789	31	7820	0.996036	7828	25	7853	0.996817	7824	25	7849	0.996815	7801	24	7825	0.996933	7798	49	7847	0.993756	6816	36	6852	0.994746	6777	27	6804	0.996032	7860	30	7890	0.996198	7845	36
Trichuris_trichiura_1_001	10684915	T	A	7912	5	7917	0.999368	7825	11	7836	0.998596	7908	1	7909	0.999874	7849	4	7853	0.999491	7883	8	7891	0.998986	7872	12	7884	0.998478	7848	9	7857	0.998855	7876	3	7879	0.999619	6864	6	6870	0.999127	6808	6	6814	0.999119	7921	9	7930	0.998865	7913	10
Trichuris_trichiura_1_001	10684916	T	A	7904	7	7911	0.999115	7824	17	7841	0.997832	7907	3	7910	0.999621	7845	4	7849	0.99949	7880	3	7883	0.999619	7879	7	7886	0.999112	7849	10	7859	0.998728	7865	9	7874	0.998857	6857	5	6862	0.999271	6797	8	6805	0.998824	7926	6	7932	0.999244	7914	11
Trichuris_trichiura_1_001	10684917	C	A	7842	73	7915	0.990777	7676	143	7819	0.981711	7878	49	7927	0.993819	7767	75	7842	0.990436	7843	57	7900	0.992785	7816	71	7887	0.990998	7721	114	7835	0.98545	7753	102	7855	0.987015	6773	74	6847	0.989192	6722	66	6788	0.990277	7845	81	7926	0.98978	7827	103
Trichuris_trichiura_1_001	10684918	A	T	7932	7	7939	0.999118	7832	9	7841	0.998852	7934	1	7935	0.999874	7846	5	7851	0.999363	7895	7	7902	0.999114	7899	5	7904	0.999367	7841	7	7848	0.999108	7854	13	7867	0.998348	6850	2	6852	0.999708	6792	3	6795	0.999558	7938	7	7945	0.999119	7935	8
Trichuris_trichiura_1_001	10684919	G	T	7964	21	7985	0.99737	7922	58	7980	0.992732	7966	21	7987	0.997371	7948	36	7984	0.995491	7970	20	7990	0.997497	7966	15	7981	0.998121	7952	30	7982	0.996242	7942	36	7978	0.995488	7029	27	7056	0.996173	7024	31	7055	0.995606	7964	25	7989	0.996871	7953	29
Trichuris_trichiura_1_001	10684920	C	A	7936	36	7972	0.995484	7902	66	7968	0.991717	7958	24	7982	0.996993	7931	42	7973	0.994732	7954	22	7976	0.997242	7933	36	7969	0.995482	7936	42	7978	0.994736	7938	39	7977	0.995111	7031	28	7059	0.996033	7029	23	7052	0.996739	7929	45	7974	0.994357	7920	44
Trichuris_trichiura_1_001	10684921	A	T	7953	18	7971	0.997742	7926	35	7961	0.995604	7935	16	7951	0.997988	7940	21	7961	0.997362	7925	13	7938	0.998362	7952	13	7965	0.998368	7930	29	7959	0.996356	7933	26	7959	0.996733	7024	19	7043	0.997302	7019	19	7038	0.9973	7932	27	7959	0.996608	7930	31
Trichuris_trichiura_1_001	10684922	T	A	7914	13	7927	0.99836	7920	15	7935	0.99811	7906	7	7913	0.999115	7910	18	7928	0.99773	7900	3	7903	0.99962	7902	16	7918	0.997979	7921	18	7939	0.997733	7915	13	7928	0.99836	7010	11	7021	0.998433	6988	18	7006	0.997431	7914	16	7930	0.997982	7918	12
Trichuris_trichiura_1_001	10684923	T	A	7801	6	7807	0.999231	7802	13	7815	0.998337	7787	8	7795	0.998974	7789	11	7800	0.99859	7763	4	7767	0.999485	7785	5	7790	0.999358	7820	7	7827	0.999106	7820	5	7825	0.999361	6910	5	6915	0.999277	6923	4	6927	0.999423	7796	7	7803	0.999103	7777	7
Trichuris_trichiura_1_001	10684924	T	A	7905	6	7911	0.999242	7867	12	7879	0.998477	7810	9	7819	0.998849	7864	5	7869	0.999365	7795	3	7798	0.999615	7868	6	7874	0.999238	7878	8	7886	0.998986	7855	16	7871	0.997967	6943	4	6947	0.999424	6962	4	6966	0.999426	7957	7	7964	0.999121	7913	12
Trichuris_trichiura_1_001	10684925	G	T	7881	43	7924	0.994573	7822	66	7888	0.991633	7819	34	7853	0.99567	7847	37	7884	0.995307	7775	31	7806	0.996029	7847	30	7877	0.996191	7830	59	7889	0.992521	7812	62	7874	0.992126	6913	38	6951	0.994533	6926	40	6966	0.994258	7915	58	7973	0.992725	7883	58
Trichuris_trichiura_1_001	10684926	C	A	7915	37	7952	0.995347	7871	68	7939	0.991435	7943	31	7974	0.996112	7892	32	7924	0.995962	7825	22	7847	0.997196	7909	44	7953	0.994467	7883	46	7929	0.994199	7886	39	7925	0.995079	6953	28	6981	0.995989	6956	27	6983	0.996133	7889	53	7942	0.993327	7850	58
Trichuris_trichiura_1_001	10684927	T	A	7928	18	7946	0.997735	7906	31	7937	0.996094	7955	12	7967	0.998494	7908	20	7928	0.997477	7823	19	7842	0.997577	7929	15	7944	0.998112	7906	19	7925	0.997603	7900	27	7927	0.996594	6949	5	6954	0.999281	6956	12	6968	0.998278	7899	23	7922	0.997097	7882	26
Trichuris_trichiura_1_001	10684928	C	A	7763	39	7802	0.995001	7666	39	7705	0.994938	7705	20	7725	0.997411	7772	23	7795	0.997049	7602	13	7615	0.998293	7718	33	7751	0.995742	7735	35	7770	0.995495	7716	31	7747	0.995998	6869	27	6896	0.996085	6731	19	6750	0.997185	7761	37	7798	0.995255	7779	29
Trichuris_trichiura_1_001	10684929	G	A	7791	19	7810	0.997567	7664	31	7695	0.995971	7709	11	7720	0.998575	7778	19	7797	0.997563	7599	12	7611	0.998423	7726	18	7744	0.997676	7731	18	7749	0.997677	7719	21	7740	0.997287	5	6840	6845	7.3046e-4	6741	7	6748	0.998963	7775	25	7800	0.996795	7784	17
Trichuris_trichiura_1_001	10684930	T	A	7880	7	7887	0.999112	7761	13	7774	0.998328	7794	6	7800	0.999231	7870	15	7885	0.998098	7669	4	7673	0.999479	7819	10	7829	0.998723	7822	12	7834	0.998468	7817	4	7821	0.999489	6885	3	6888	0.999564	6789	2	6791	0.999705	7923	13	7936	0.998362	7902	13
Trichuris_trichiura_1_001	10684931	C	A	7815	48	7863	0.993895	7648	92	7740	0.988114	7755	29	7784	0.996274	7780	68	7848	0.991335	7637	31	7668	0.995957	7755	57	7812	0.992704	7749	65	7814	0.991682	7736	59	7795	0.992431	6849	16	6865	0.997669	6718	49	6767	0.992759	7835	72	7907	0.990894	7814	83
Trichuris_trichiura_1_001	10684932	A	T	7896	0	7896	1	7755	18	7773	0.997684	7793	1	7794	0.999872	7871	6	7877	0.999238	7663	9	7672	0.998827	7830	9	7839	0.998852	7828	8	7836	0.998979	7816	9	7825	0.99885	6868	12	6880	0.998256	6781	4	6785	0.99941	7941	13	7954	0.998366	7916	4
Trichuris_trichiura_1_001	10684933	A	T	7942	7	7949	0.999119	7785	7	7792	0.999102	7858	1	7859	0.999873	7897	11	7908	0.998609	7704	7	7711	0.999092	7859	18	7877	0.997715	7844	5	7849	0.999363	7843	13	7856	0.998345	6883	5	6888	0.999274	6783	14	6797	0.99794	7981	7	7988	0.999124	7963	6
Trichuris_trichiura_1_001	10684934	C	A	7930	43	7973	0.994607	7775	55	7830	0.992976	7940	22	7962	0.997237	7921	39	7960	0.995101	7760	23	7783	0.997045	7929	38	7967	0.99523	7861	42	7903	0.994686	7881	46	7927	0.994197	6874	19	6893	0.997244	6773	27	6800	0.996029	7913	49	7962	0.993846	7908	46
Trichuris_trichiura_1_001	10684935	T	A	7922	19	7941	0.997607	7801	25	7826	0.996806	7911	10	7921	0.998738	7935	13	7948	0.998364	7740	10	7750	0.99871	7921	13	7934	0.998361	7871	16	7887	0.997971	7922	15	7937	0.99811	6840	10	6850	0.99854	6757	13	6770	0.99808	7923	28	7951	0.996478	7920	26
Trichuris_trichiura_1_001	10684936	T	A	7968	21	7989	0.997371	7818	34	7852	0.99567	7985	11	7996	0.998624	7968	23	7991	0.997122	7794	14	7808	0.998207	7970	22	7992	0.997247	7903	19	7922	0.997602	7957	24	7981	0.996993	6858	19	6877	0.997237	6787	12	6799	0.998235	7964	24	7988	0.996995	7962	30
Trichuris_trichiura_1_001	10684937	C	A	7903	30	7933	0.996218	7917	40	7957	0.994973	7957	16	7973	0.997993	7915	34	7949	0.995723	7943	23	7966	0.997113	7919	32	7951	0.995975	7930	29	7959	0.996356	7929	35	7964	0.995605	6995	19	7014	0.997291	6871	25	6896	0.996375	7903	27	7930	0.996595	7903	33
Trichuris_trichiura_1_001	10684938	C	A	7896	25	7921	0.996844	7909	25	7934	0.996849	7952	15	7967	0.998117	7930	16	7946	0.997986	7949	16	7965	0.997991	7918	16	7934	0.997983	7926	22	7948	0.997232	7947	22	7969	0.997239	6994	16	7010	0.997718	6884	12	6896	0.99826	7907	16	7923	0.997981	7916	20
Trichuris_trichiura_1_001	10684939	T	A	7936	4	7940	0.999496	7940	17	7957	0.997864	7968	5	7973	0.999373	7943	12	7955	0.998492	7956	11	7967	0.998619	7934	9	7943	0.998867	7945	9	7954	0.998868	7960	11	7971	0.99862	6996	5	7001	0.999286	6887	7	6894	0.998985	7939	16	7955	0.997989	7964	7
Trichuris_trichiura_1_001	10684940	G	T	7914	44	7958	0.994471	7860	81	7941	0.9898	7944	38	7982	0.995239	7903	43	7946	0.994588	7941	36	7977	0.995487	7892	48	7940	0.993955	7908	41	7949	0.994842	7909	64	7973	0.991973	6973	36	7009	0.994864	6850	40	6890	0.994194	7913	58	7971	0.992724	7915	50
Trichuris_trichiura_1_001	10684941	A	T	7988	6	7994	0.999249	7955	15	7970	0.998118	7988	7	7995	0.999124	7969	11	7980	0.998622	7985	6	7991	0.999249	7989	3	7992	0.999625	7966	6	7972	0.999247	7990	7	7997	0.999125	7022	3	7025	0.999573	6905	6	6911	0.999132	7980	9	7989	0.998873	7986	7
Trichuris_trichiura_1_001	10684942	A	T	7959	14	7973	0.998244	7965	11	7976	0.998621	7968	7	7975	0.999122	7968	11	7979	0.998621	7964	9	7973	0.998871	7950	7	7957	0.99912	7967	9	7976	0.998872	7962	12	7974	0.998495	7051	5	7056	0.999291	6930	10	6940	0.998559	7965	12	7977	0.998496	7959	17
Trichuris_trichiura_1_001	10684943	A	T	7969	10	7979	0.998747	7953	21	7974	0.997366	7967	7	7974	0.999122	7956	18	7974	0.997743	7976	6	7982	0.999248	7956	13	7969	0.998369	7965	12	7977	0.998496	7958	15	7973	0.998119	7106	9	7115	0.998735	6994	9	7003	0.998715	7956	15	7971	0.998118	7955	13
Trichuris_trichiura_1_001	10684944	C	A	7878	30	7908	0.996206	7793	54	7847	0.993118	7907	17	7924	0.997855	7833	30	7863	0.996185	7888	23	7911	0.997093	7864	40	7904	0.994939	7856	24	7880	0.996954	7835	39	7874	0.995047	7039	32	7071	0.995474	6963	29	6992	0.995852	7827	48	7875	0.993905	7826	43
Trichuris_trichiura_1_001	10684945	G	T	7923	42	7965	0.994727	7884	69	7953	0.991324	7935	33	7968	0.995858	7909	44	7953	0.994467	7929	37	7966	0.995355	7912	38	7950	0.99522	7925	51	7976	0.993606	7871	77	7948	0.990312	7169	28	7197	0.996109	7110	34	7144	0.995241	7904	48	7952	0.993964	7921	43
Trichuris_trichiura_1_001	10684946	T	A	7836	12	7848	0.998471	7896	15	7911	0.998104	7793	3	7796	0.999615	7855	14	7869	0.998221	7839	12	7851	0.998472	7833	16	7849	0.997962	7845	8	7853	0.998981	7832	12	7844	0.99847	7056	10	7066	0.998585	7002	8	7010	0.998859	7848	17	7865	0.997839	7847	20
Trichuris_trichiura_1_001	10684947	G	T	7851	133	7984	0.983342	7798	175	7973	0.978051	7901	93	7994	0.988366	7843	134	7977	0.983202	7892	88	7980	0.988972	7848	126	7974	0.984199	7819	109	7928	0.986251	7769	167	7936	0.978957	7034	86	7120	0.987921	6952	88	7040	0.9875	7829	151	7980	0.981078	7819	157
Trichuris_trichiura_1_001	10684948	T	A	7980	13	7993	0.998374	7965	25	7990	0.996871	7978	13	7991	0.998373	7972	13	7985	0.998372	7987	9	7996	0.998874	7981	17	7998	0.997874	7932	15	7947	0.998112	7941	22	7963	0.997237	7114	12	7126	0.998316	7039	11	7050	0.99844	7975	17	7992	0.997873	7980	17
Trichuris_trichiura_1_001	10684949	A	T	7969	8	7977	0.998997	7961	18	7979	0.997744	7986	3	7989	0.999624	7975	9	7984	0.998873	7974	7	7981	0.999123	7982	11	7993	0.998624	7953	17	7970	0.997867	7963	13	7976	0.99837	7146	5	7151	0.999301	7053	7	7060	0.999008	7965	14	7979	0.998245	7974	9
Trichuris_trichiura_1_001	10684950	C	A	7941	26	7967	0.996737	7911	46	7957	0.994219	7964	18	7982	0.997745	7938	30	7968	0.996235	7946	29	7975	0.996364	7936	38	7974	0.995235	7922	27	7949	0.996603	7932	30	7962	0.996232	7117	28	7145	0.996081	7024	32	7056	0.995465	7950	29	7979	0.996365	7935	36
Trichuris_trichiura_1_001	10684951	G	T	7896	20	7916	0.997473	7843	52	7895	0.993414	7876	42	7918	0.994696	7894	28	7922	0.996466	7898	25	7923	0.996845	7873	34	7907	0.9957	7858	47	7905	0.994054	7876	42	7918	0.994696	7067	20	7087	0.997178	6978	19	6997	0.997285	7884	51	7935	0.993573	7877	44
Trichuris_trichiura_1_001	10684952	T	A	7854	16	7870	0.997967	7827	26	7853	0.996689	7827	16	7843	0.99796	7845	22	7867	0.997204	7819	16	7835	0.997958	7832	27	7859	0.996564	7837	17	7854	0.997835	7838	25	7863	0.996821	7034	16	7050	0.99773	6915	15	6930	0.997835	7857	22	7879	0.997208	7855	25
Trichuris_trichiura_1_001	10684953	G	T	7801	140	7941	0.98237	7750	167	7917	0.978906	7827	111	7938	0.986017	7785	155	7940	0.980479	7828	101	7929	0.987262	7817	125	7942	0.984261	7808	114	7922	0.98561	7773	150	7923	0.981068	7002	100	7102	0.985919	6879	110	6989	0.984261	7760	175	7935	0.977946	7784	168
Trichuris_trichiura_1_001	10684954	C	A	7804	42	7846	0.994647	7790	60	7850	0.992357	7801	30	7831	0.996169	7795	37	7832	0.995276	7813	27	7840	0.996556	7783	52	7835	0.993363	7804	37	7841	0.995281	7780	46	7826	0.994122	6986	27	7013	0.99615	6883	39	6922	0.994366	7841	39	7880	0.995051	7838	40
Trichuris_trichiura_1_001	10684955	C	A	7802	32	7834	0.995915	7757	52	7809	0.993341	7747	24	7771	0.996912	7763	37	7800	0.995256	7793	29	7822	0.996293	7786	43	7829	0.994508	7783	44	7827	0.994378	7748	53	7801	0.993206	6959	24	6983	0.996563	6885	33	6918	0.99523	7836	45	7881	0.99429	7825	59
Trichuris_trichiura_1_001	10684956	T	A	7751	12	7763	0.998454	7768	30	7798	0.996153	7696	14	7710	0.998184	7724	16	7740	0.997933	7759	11	7770	0.998584	7746	20	7766	0.997425	7781	13	7794	0.998332	7733	21	7754	0.997292	6915	20	6935	0.997116	6875	14	6889	0.997968	7806	20	7826	0.997444	7817	30
Trichuris_trichiura_1_001	10684957	C	A	7701	55	7756	0.992909	7605	78	7683	0.989848	7645	35	7680	0.995443	7648	46	7694	0.994021	7681	33	7714	0.995722	7657	76	7733	0.990172	7651	58	7709	0.992476	7593	67	7660	0.991253	6827	50	6877	0.992729	6756	55	6811	0.991925	7728	74	7802	0.990515	7747	80
Trichuris_trichiura_1_001	10684958	A	T	7782	13	7795	0.998332	7695	11	7706	0.998573	7684	9	7693	0.99883	7722	6	7728	0.999224	7715	10	7725	0.998706	7769	9	7778	0.998843	7716	5	7721	0.999352	7664	8	7672	0.998957	6869	5	6874	0.999273	6821	5	6826	0.999268	7849	13	7862	0.998346	7863	13
Trichuris_trichiura_1_001	10684959	A	T	7789	9	7798	0.998846	7693	12	7705	0.998443	7693	6	7699	0.999221	7720	15	7735	0.998061	7719	6	7725	0.999223	7765	13	7778	0.998329	7704	7	7711	0.999092	7671	11	7682	0.998568	6859	12	6871	0.998254	6815	3	6818	0.99956	7851	11	7862	0.998601	7866	13
Trichuris_trichiura_1_001	10684960	A	C	7846	7	7853	0.999109	7724	11	7735	0.998578	7726	5	7731	0.999353	7780	8	7788	0.998973	7746	6	7752	0.999226	7803	4	7807	0.999488	7737	5	7742	0.999354	7701	4	7705	0.999481	6881	4	6885	0.999419	6820	10	6830	0.998536	7919	15	7934	0.998109	7917	11
Trichuris_trichiura_1_001	10684961	C	A	7897	46	7943	0.994209	7712	86	7798	0.988972	7783	34	7817	0.995651	7815	58	7873	0.992633	7779	23	7802	0.997052	7822	74	7896	0.990628	7726	60	7786	0.992294	7675	52	7727	0.99327	6871	48	6919	0.993063	6825	47	6872	0.993161	7861	47	7908	0.994057	7855	65
Trichuris_trichiura_1_001	10684962	C	A	7839	14	7853	0.998217	7693	29	7722	0.996244	7686	7	7693	0.99909	7744	21	7765	0.997296	7690	12	7702	0.998442	7773	23	7796	0.99705	7701	19	7720	0.997539	7632	31	7663	0.995955	6834	17	6851	0.997519	6780	13	6793	0.998086	7825	16	7841	0.997959	7823	22
Trichuris_trichiura_1_001	10684963	G	A	7800	25	7825	0.996805	7610	34	7644	0.995552	7622	14	7636	0.998167	7695	32	7727	0.995859	7614	16	7630	0.997903	7726	28	7754	0.996389	7619	23	7642	0.99699	7591	17	7608	0.997766	6768	21	6789	0.996907	6724	14	6738	0.997922	7769	31	7800	0.996026	7772	25
Trichuris_trichiura_1_001	10684964	A	T	7844	10	7854	0.998727	7662	6	7668	0.999218	7650	4	7654	0.999477	7736	7	7743	0.999096	7633	5	7638	0.999345	7774	5	7779	0.999357	7638	9	7647	0.998823	7612	6	7618	0.999212	6798	3	6801	0.999559	6738	4	6742	0.999407	7818	2	7820	0.999744	7822	9
Trichuris_trichiura_1_001	10684965	A	T	7894	8	7902	0.998988	7684	11	7695	0.998571	7671	3	7674	0.999609	7770	7	7777	0.9991	7653	3	7656	0.999608	7811	7	7818	0.999105	7676	8	7684	0.998959	7626	7	7633	0.999083	6803	5	6808	0.999266	6753	8	6761	0.998817	7893	5	7898	0.999367	7892	8
Trichuris_trichiura_1_001	10684966	A	T	7877	6	7883	0.999239	7675	6	7681	0.999219	7661	7	7668	0.999087	7745	6	7751	0.999226	7635	3	7638	0.999607	7784	7	7791	0.999102	7674	2	7676	0.999739	7616	6	7622	0.999213	6794	6	6800	0.999118	6733	8	6741	0.998813	7864	8	7872	0.998984	7871	7
Trichuris_trichiura_1_001	10684967	A	C	7874	8	7882	0.998985	7673	9	7682	0.998828	7669	3	7672	0.999609	7739	11	7750	0.998581	7637	9	7646	0.998823	7789	6	7795	0.99923	7658	13	7671	0.998305	7611	7	7618	0.999081	6791	7	6798	0.99897	6724	7	6731	0.99896	7866	8	7874	0.998984	7865	11
Trichuris_trichiura_1_001	10684968	G	A	7925	53	7978	0.993357	7832	67	7899	0.991518	7963	22	7985	0.997245	7917	61	7978	0.992354	7958	32	7990	0.995995	7914	64	7978	0.991978	7846	46	7892	0.994171	7816	49	7865	0.99377	6896	30	6926	0.995668	6830	34	6864	0.995047	7896	78	7974	0.990218	7915	64
Trichuris_trichiura_1_001	10684969	A	T	7958	22	7980	0.997243	7930	25	7955	0.996857	7974	18	7992	0.997748	7962	19	7981	0.997619	7974	10	7984	0.998747	7960	14	7974	0.998244	7915	16	7931	0.997983	7881	13	7894	0.998353	6942	14	6956	0.997987	6869	15	6884	0.997821	7944	21	7965	0.997363	7944	21
Trichuris_trichiura_1_001	10684970	T	A	7907	16	7923	0.997981	7887	29	7916	0.996337	7934	10	7944	0.998741	7925	15	7940	0.998111	7933	15	7948	0.998113	7919	14	7933	0.998235	7885	12	7897	0.99848	7851	17	7868	0.997839	6924	13	6937	0.998126	6854	15	6869	0.997816	7913	27	7940	0.996599	7910	22
Trichuris_trichiura_1_001	10684971	G	T	7841	55	7896	0.993034	7816	68	7884	0.991375	7898	37	7935	0.995337	7851	59	7910	0.992541	7901	33	7934	0.995841	7846	57	7903	0.992788	7829	49	7878	0.99378	7797	49	7846	0.993755	6878	39	6917	0.994362	6817	38	6855	0.994457	7850	59	7909	0.99254	7832	62
Trichuris_trichiura_1_001	10684972	A	T	7911	2	7913	0.999747	7896	4	7900	0.999494	7928	3	7931	0.999622	7909	4	7913	0.999495	7922	2	7924	0.999748	7910	5	7915	0.999368	7870	4	7874	0.999492	7831	9	7840	0.998852	6911	4	6915	0.999422	6862	3	6865	0.999563	7885	11	7896	0.998607	7886	3
Trichuris_trichiura_1_001	10684973	A	T	7904	9	7913	0.998863	7893	5	7898	0.999367	7925	3	7928	0.999622	7904	5	7909	0.999368	7914	10	7924	0.998738	7911	5	7916	0.999368	7876	4	7880	0.999492	7838	9	7847	0.998853	6909	8	6917	0.998843	6863	2	6865	0.999709	7899	5	7904	0.999367	7891	12
Trichuris_trichiura_1_001	10684974	A	C	7981	5	7986	0.999374	7982	6	7988	0.999249	7991	3	7994	0.999625	7989	5	7994	0.999375	7992	2	7994	0.99975	7981	8	7989	0.998999	7983	8	7991	0.998999	7981	7	7988	0.999124	7123	2	7125	0.999719	7114	5	7119	0.999298	7973	13	7986	0.998372	7976	3
Trichuris_trichiura_1_001	10684975	G	A	7957	26	7983	0.996743	7931	41	7972	0.994857	7955	22	7977	0.997242	7946	29	7975	0.996364	7963	21	7984	0.99737	7941	35	7976	0.995612	7969	19	7988	0.997621	7947	28	7975	0.996489	7128	21	7149	0.997063	7118	28	7146	0.996082	7950	25	7975	0.996865	7944	30
Trichuris_trichiura_1_001	10684976	G	T	7942	30	7972	0.996237	7942	34	7976	0.995737	7957	26	7983	0.996743	7947	21	7968	0.997364	7970	14	7984	0.998246	7956	19	7975	0.997618	7959	18	7977	0.997744	7970	15	7985	0.998121	7190	27	7217	0.996259	7201	14	7215	0.99806	7938	24	7962	0.996986	7937	34
Trichuris_trichiura_1_001	10684977	C	A	7895	62	7957	0.992208	7907	58	7965	0.992718	7933	27	7960	0.996608	7904	46	7950	0.994214	7935	26	7961	0.996734	7912	49	7961	0.993845	7947	34	7981	0.99574	7909	50	7959	0.993718	7185	27	7212	0.996256	7164	34	7198	0.995276	7890	58	7948	0.992703	7886	58
Trichuris_trichiura_1_001	10684978	A	T	7833	5	7838	0.999362	7833	14	7847	0.998216	7804	2	7806	0.999744	7813	2	7815	0.999744	7738	4	7742	0.999483	7781	1	7782	0.999871	7833	2	7835	0.999745	7792	11	7803	0.99859	7057	6	7063	0.999151	7051	3	7054	0.999575	7851	5	7856	0.999364	7856	4
Trichuris_trichiura_1_001	10684979	G	T	7931	30	7961	0.996232	7886	45	7931	0.994326	7924	22	7946	0.997231	7915	15	7930	0.998108	7933	21	7954	0.99736	7903	21	7924	0.99735	7926	21	7947	0.997357	7908	26	7934	0.996723	7489	22	7511	0.997071	7461	20	7481	0.997327	7914	31	7945	0.996098	7887	30
Trichuris_trichiura_1_001	10684980	T	A	7968	22	7990	0.997247	7927	25	7952	0.996856	7963	9	7972	0.998871	7916	23	7939	0.997103	7959	15	7974	0.998119	7937	15	7952	0.998114	7945	19	7964	0.997614	7936	20	7956	0.997486	7500	22	7522	0.997075	7476	13	7489	0.998264	7961	28	7989	0.996495	7927	35
Trichuris_trichiura_1_001	10684981	A	T	7979	15	7994	0.998124	7983	7	7990	0.999124	7999	1	8000	0.999875	7989	9	7998	0.998875	7994	2	7996	0.99975	7990	3	7993	0.999625	7982	10	7992	0.998749	7987	4	7991	0.999499	7585	7	7592	0.999078	7551	5	7556	0.999338	7988	6	7994	0.999249	7989	2
Trichuris_trichiura_1_001	10684982	C	A	7930	59	7989	0.992615	7917	74	7991	0.99074	7969	23	7992	0.997122	7928	66	7994	0.991744	7967	27	7994	0.996622	7932	61	7993	0.992368	7956	35	7991	0.99562	7964	28	7992	0.996496	7580	30	7610	0.996058	7520	48	7568	0.993658	7930	63	7993	0.99211800000000006	7934	57
Trichuris_trichiura_1_001	10684983	C	A	7653	43	7696	0.994413	7615	47	7662	0.993866	7628	38	7666	0.995043	7627	43	7670	0.994394	7655	27	7682	0.996485	7622	39	7661	0.994909	7630	44	7674	0.994266	7665	40	7705	0.994809	7346	23	7369	0.996879	7255	41	7296	0.99438	7603	66	7669	0.991394	7606	54
Trichuris_trichiura_1_001	10684984	T	A	7663	25	7688	0.996748	7594	20	7614	0.997373	7611	10	7621	0.998688	7642	21	7663	0.99726	7632	7	7639	0.999084	7630	18	7648	0.997646	7623	18	7641	0.997644	7649	22	7671	0.997132	7312	13	7325	0.998225	7234	15	7249	0.997931	7646	23	7669	0.997001	7618	33
Trichuris_trichiura_1_001	10684985	A	T	7754	8	7762	0.998969	7555	5	7560	0.999339	7631	0	7631	1	7684	2	7686	0.99974	7626	1	7627	0.999869	7656	5	7661	0.999347	7629	7	7636	0.999083	7636	1	7637	0.999869	7276	3	7279	0.999588	7206	6	7212	0.999168	7691	6	7697	0.99922	7650	9
Trichuris_trichiura_1_001	10684986	C	A	7935	50	7985	0.993738	7756	74	7830	0.990549	7961	25	7986	0.99687	7929	60	7989	0.99249	7942	38	7980	0.995238	7937	47	7984	0.994113	7869	43	7912	0.994565	7902	50	7952	0.993712	7361	37	7398	0.994999	7351	46	7397	0.993781	7932	49	7981	0.99386	7921	67
Trichuris_trichiura_1_001	10684987	C	A	7943	35	7978	0.995613	7813	32	7845	0.995921	7953	29	7982	0.996367	7944	41	7985	0.994865	7960	23	7983	0.997119	7947	37	7984	0.995366	7887	24	7911	0.996966	7930	38	7968	0.995231	7376	22	7398	0.997026	7366	35	7401	0.995271	7929	56	7985	0.992987	7911	59
Trichuris_trichiura_1_001	10684988	T	A	7580	14	7594	0.998156	7597	22	7619	0.997112	7444	6	7450	0.99919500000000006	7538	21	7559	0.997222	7415	13	7428	0.99825	7560	22	7582	0.997098	7499	13	7512	0.998269	7491	16	7507	0.997869	6978	15	6993	0.997855	7030	19	7049	0.997305	7580	24	7604	0.996844	7583	33
Trichuris_trichiura_1_001	10684989	T	A	7947	37	7984	0.995366	7732	40	7772	0.994853	7794	16	7810	0.997951	7787	34	7821	0.995653	7651	22	7673	0.997133	7846	33	7879	0.995812	7636	34	7670	0.995567	7676	32	7708	0.995848	7074	17	7091	0.997603	7122	34	7156	0.995249	7918	48	7966	0.993974	7880	38
Trichuris_trichiura_1_001	10684990	C	A	7889	51	7940	0.993577	7709	42	7751	0.994581	7795	24	7819	0.996931	7755	57	7812	0.992704	7627	21	7648	0.997254	7864	40	7904	0.994939	7595	39	7634	0.994891	7650	29	7679	0.996223	7040	31	7071	0.995616	7081	36	7117	0.994942	7881	56	7937	0.992944	7861	51
Trichuris_trichiura_1_001	10684991	A	C	7968	3	7971	0.999624	7745	6	7751	0.999226	7821	2	7823	0.999744	7810	5	7815	0.99936	7638	3	7641	0.999607	7905	2	7907	0.999747	7623	5	7628	0.999345	7668	9	7677	0.998828	7061	6	7067	0.999151	7104	9	7113	0.998735	7936	11	7947	0.998616	7915	7
Trichuris_trichiura_1_001	10684992	T	A	7950	32	7982	0.995991	7713	40	7753	0.994841	7812	19	7831	0.997574	7797	29	7826	0.996294	7638	12	7650	0.998431	7883	30	7913	0.996209	7600	31	7631	0.995938	7670	21	7691	0.99727	7058	15	7073	0.997879	7106	18	7124	0.997473	7913	34	7947	0.995722	7888	42
Trichuris_trichiura_1_001	10684993	A	T	7976	7	7983	0.999123	7753	9	7762	0.998841	7830	6	7836	0.999234	7822	6	7828	0.999234	7651	4	7655	0.999477	7897	8	7905	0.998988	7622	4	7626	0.999475	7681	5	7686	0.999349	7067	3	7070	0.999576	7119	5	7124	0.999298	7945	13	7958	0.998366	7939	2
Trichuris_trichiura_1_001	10684994	G	A	7939	28	7967	0.996486	7922	36	7958	0.995476	7958	16	7974	0.997993	7934	38	7972	0.995233	7959	19	7978	0.997618	7940	34	7974	0.995736	7766	23	7789	0.997047	7804	30	7834	0.996171	7144	19	7163	0.997347	7195	26	7221	0.996399	7930	36	7966	0.995481	7929	42
Trichuris_trichiura_1_001	10684995	A	T	7845	12	7857	0.998473	7822	8	7830	0.998978	7755	17	7772	0.997813	7756	12	7768	0.998455	7766	9	7775	0.998842	7778	13	7791	0.998331	7767	12	7779	0.998457	7811	6	7817	0.999232	7112	11	7123	0.998456	7210	7	7217	0.99903	7820	10	7830	0.998723	7833	15
Trichuris_trichiura_1_001	10684996	C	A	7916	48	7964	0.993973	7848	50	7898	0.993669	7887	33	7920	0.995833	7804	54	7858	0.993128	7829	27	7856	0.996563	7841	44	7885	0.99442	7777	39	7816	0.99501	7831	43	7874	0.994539	7133	22	7155	0.996925	7221	24	7245	0.996687	7863	71	7934	0.991051	7881	54
Trichuris_trichiura_1_001	10684997	A	T	7937	14	7951	0.998239	7847	6	7853	0.999236	7893	3	7896	0.99962	7829	8	7837	0.998979	7796	5	7801	0.999359	7854	4	7858	0.999491	7740	14	7754	0.998194	7826	12	7838	0.998469	7096	12	7108	0.998312	7182	7	7189	0.999026	7926	13	7939	0.998363	7932	12
Trichuris_trichiura_1_001	10684998	T	A	7866	49	7915	0.993809	7744	38	7782	0.995117	7770	26	7796	0.996665	7733	31	7764	0.996007	7689	19	7708	0.997535	7746	37	7783	0.995246	7670	36	7706	0.995328	7732	30	7762	0.996135	7024	23	7047	0.996736	7122	15	7137	0.997898	7872	45	7917	0.994316	7866	54
Trichuris_trichiura_1_001	10684999	A	C	7941	10	7951	0.998742	7791	9	7800	0.998846	7783	11	7794	0.998589	7768	16	7784	0.997945	7707	4	7711	0.999481	7804	11	7815	0.998592	7705	12	7717	0.998445	7769	12	7781	0.998458	7039	4	7043	0.999432	7132	8	7140	0.99888	7959	18	7977	0.997744	7949	18
Trichuris_trichiura_1_001	10685000	C	A	7928	53	7981	0.993359	7755	54	7809	0.993085	7798	32	7830	0.995913	7748	50	7798	0.993588	7703	26	7729	0.996636	7789	44	7833	0.994383	7706	34	7740	0.995607	7758	47	7805	0.993978	7037	23	7060	0.996742	7107	29	7136	0.995936	7921	57	7978	0.992855	7931	53
Trichuris_trichiura_1_001	10685001	G	T	7937	31	7968	0.996109	7756	32	7788	0.995891	7804	21	7825	0.997316	7762	30	7792	0.99615	7700	17	7717	0.997797	7788	28	7816	0.996418	7699	20	7719	0.997409	7756	23	7779	0.997043	7007	31	7038	0.995595	7098	15	7113	0.997891	7931	28	7959	0.996482	7907	45
Trichuris_trichiura_1_001	10685002	C	A	7918	53	7971	0.993351	7742	75	7817	0.990406	7826	28	7854	0.996435	7758	61	7819	0.992198	7716	31	7747	0.995998	7795	55	7850	0.992994	7694	46	7740	0.994057	7739	55	7794	0.992943	7011	43	7054	0.993904	7080	41	7121	0.994242	7909	68	7977	0.991475	7934	49
Trichuris_trichiura_1_001	10685003	C	A	7836	48	7884	0.993912	7697	45	7742	0.994188	7693	31	7724	0.995987	7686	40	7726	0.994823	7584	25	7609	0.996714	7743	39	7782	0.994988	7633	21	7654	0.997256	7651	37	7688	0.995187	6911	25	6936	0.996396	6974	35	7009	0.995006	7852	47	7899	0.99405	7846	54
Trichuris_trichiura_1_001	10685004	C	A	7567	195	7762	0.974878	7407	209	7616	0.972558	7426	108	7534	0.985665	7442	196	7638	0.974339	7328	104	7432	0.986006	7515	162	7677	0.978898	7391	138	7529	0.981671	7416	151	7567	0.980045	6640	123	6763	0.981813	6745	105	6850	0.984672	7601	228	7829	0.970878	7621	213
Trichuris_trichiura_1_001	10685005	A	C	7755	9	7764	0.998841	7580	10	7590	0.998682	7500	7	7507	0.999068	7606	8	7614	0.998949	7395	3	7398	0.999594	7628	9	7637	0.998822	7496	10	7506	0.998668	7541	11	7552	0.998543	6723	7	6730	0.99896	6814	9	6823	0.998681	7819	11	7830	0.998595	7832	3
Trichuris_trichiura_1_001	10685006	C	A	7748	36	7784	0.995375	7564	44	7608	0.994217	7523	20	7543	0.997349	7600	32	7632	0.995807	7391	17	7408	0.997705	7606	39	7645	0.994899	7490	26	7516	0.996541	7532	35	7567	0.995375	6718	15	6733	0.997772	6806	20	6826	0.99707	7808	56	7864	0.992879	7815	37
Trichuris_trichiura_1_001	10685007	G	A	7786	13	7799	0.998333	7598	10	7608	0.998686	7535	10	7545	0.998675	7613	17	7630	0.997772	7399	7	7406	0.999055	7620	20	7640	0.997382	7510	7	7517	0.999069	7554	6	7560	0.999206	6728	11	6739	0.998368	6816	16	6832	0.997658	7861	19	7880	0.997589	7848	15
Trichuris_trichiura_1_001	10685008	G	A	7929	33	7962	0.995855	7622	43	7665	0.99439	7651	14	7665	0.998174	7700	23	7723	0.997022	7481	19	7500	0.997467	7719	40	7759	0.994845	7554	27	7581	0.996438	7597	20	7617	0.997374	6753	12	6765	0.998226	6840	18	6858	0.997375	7934	42	7976	0.994734	7908	41
Trichuris_trichiura_1_001	10685009	A	T	7965	8	7973	0.998997	7684	11	7695	0.998571	7681	3	7684	0.99961	7758	9	7767	0.998841	7513	3	7516	0.999601	7781	9	7790	0.998845	7591	10	7601	0.998684	7642	9	7651	0.998824	6792	5	6797	0.999264	6870	3	6873	0.999564	7958	11	7969	0.99862	7973	6
Trichuris_trichiura_1_001	10685010	A	C	7981	9	7990	0.998874	7683	7	7690	0.99909	7706	12	7718	0.998445	7776	6	7782	0.999229	7531	3	7534	0.999602	7805	4	7809	0.999488	7623	4	7627	0.999476	7652	1	7653	0.999869	6799	7	6806	0.998971	6874	5	6879	0.999273	7979	8	7987	0.998998	7981	7
Trichuris_trichiura_1_001	10685011	A	C	7974	6	7980	0.999248	7688	3	7691	0.99961	7711	2	7713	0.999741	7791	7	7798	0.999102	7513	5	7518	0.999335	7814	7	7821	0.999105	7637	7	7644	0.999084	7654	14	7668	0.998174	6802	2	6804	0.999706	6884	4	6888	0.999419	7984	5	7989	0.999374	7980	7
Trichuris_trichiura_1_001	10685012	A	T	7982	5	7987	0.999374	7693	9	7702	0.998831	7737	2	7739	0.999742	7804	5	7809	0.99936	7533	2	7535	0.999735	7827	4	7831	0.999489	7633	4	7637	0.999476	7651	7	7658	0.999086	6800	6	6806	0.999118	6878	4	6882	0.999419	7980	11	7991	0.998623	7972	11
Trichuris_trichiura_1_001	10685013	T	A	7954	23	7977	0.997117	7675	24	7699	0.996883	7742	19	7761	0.997552	7799	24	7823	0.996932	7528	13	7541	0.998276	7813	13	7826	0.998339	7618	23	7641	0.99699	7647	19	7666	0.997522	6792	11	6803	0.998383	6876	12	6888	0.998258	7942	31	7973	0.996112	7939	28
Trichuris_trichiura_1_001	10685014	T	A	7957	21	7978	0.997368	7678	15	7693	0.99805	7748	8	7756	0.998969	7789	10	7799	0.998718	7526	7	7533	0.999071	7821	13	7834	0.998341	7632	8	7640	0.998953	7643	7	7650	0.999085	6790	10	6800	0.998529	6879	8	6887	0.998838	7953	18	7971	0.997742	7951	19
Trichuris_trichiura_1_001	10685015	G	T	7877	77	7954	0.990319	7577	101	7678	0.986846	7688	49	7737	0.993667	7710	76	7786	0.990239	7471	55	7526	0.992692	7738	75	7813	0.990401	7565	57	7622	0.992522	7562	82	7644	0.989273	6721	63	6784	0.990713	6815	60	6875	0.991273	7860	84	7944	0.989426	7867	93
Trichuris_trichiura_1_001	10685016	C	A	7932	58	7990	0.992741	7653	52	7705	0.993251	7806	25	7831	0.996808	7775	52	7827	0.993356	7546	28	7574	0.996303	7826	50	7876	0.993652	7619	37	7656	0.995167	7648	41	7689	0.994668	6764	31	6795	0.995438	6871	27	6898	0.996086	7908	68	7976	0.991474	7916	69
Trichuris_trichiura_1_001	10685017	A	C	7946	14	7960	0.998241	7675	5	7680	0.999349	7800	7	7807	0.999103	7797	11	7808	0.998591	7529	2	7531	0.999734	7841	11	7852	0.998599	7621	10	7631	0.99869	7652	2	7654	0.999739	6772	7	6779	0.998967	6857	3	6860	0.999563	7949	9	7958	0.998869	7935	7
Trichuris_trichiura_1_001	10685018	G	A	7962	16	7978	0.997994	7665	20	7685	0.997398	7880	8	7888	0.998986	7847	16	7863	0.997965	7588	15	7603	0.998027	7890	25	7915	0.996841	7636	18	7654	0.997648	7683	17	7700	0.997792	6766	9	6775	0.998672	6858	13	6871	0.998108	7942	21	7963	0.997363	7938	20
Trichuris_trichiura_1_001	10685019	C	A	7917	36	7953	0.995473	7658	36	7694	0.995321	7906	25	7931	0.996848	7866	34	7900	0.995696	7627	17	7644	0.997776	7923	41	7964	0.994852	7643	33	7676	0.995701	7689	37	7726	0.995211	6766	14	6780	0.997935	6861	19	6880	0.997238	7914	33	7947	0.995847	7879	56
Trichuris_trichiura_1_001	10685020	T	A	7926	19	7945	0.997609	7678	26	7704	0.996625	7918	19	7937	0.997606	7889	23	7912	0.997093	7632	13	7645	0.9983	7930	28	7958	0.996482	7656	20	7676	0.997394	7711	14	7725	0.998188	6773	12	6785	0.998231	6863	18	6881	0.997384	7914	26	7940	0.996725	7901	51
Trichuris_trichiura_1_001	10685021	A	T	7972	7	7979	0.999123	7733	8	7741	0.998967	7985	3	7988	0.999624	7958	6	7964	0.999247	7682	8	7690	0.99896	7966	9	7975	0.998871	7701	7	7708	0.999092	7763	10	7773	0.998713	6792	6	6798	0.999117	6899	6	6905	0.999131	7962	10	7972	0.998746	7967	10
Trichuris_trichiura_1_001	10685022	C	A	7933	55	7988	0.993115	7895	84	7979	0.989472	7940	49	7989	0.993867	7909	72	7981	0.990979	7952	32	7984	0.995992	7912	72	7984	0.990982	7931	59	7990	0.992616	7928	56	7984	0.992986	7018	42	7060	0.994051	7149	43	7192	0.994021	7909	68	7977	0.991475	7909	75
Trichuris_trichiura_1_001	10685023	A	C	7981	9	7990	0.998874	7976	6	7982	0.999248	7985	6	7991	0.999249	7971	12	7983	0.998497	7972	10	7982	0.998747	7973	10	7983	0.998747	7978	7	7985	0.999123	7971	16	7987	0.997997	7053	6	7059	0.99915	7175	8	7183	0.998886	7964	16	7980	0.997995	7970	15
Trichuris_trichiura_1_001	10685024	G	T	7971	19	7990	0.997622	7953	20	7973	0.997492	7976	11	7987	0.998623	7948	17	7965	0.997866	7973	17	7990	0.997872	7966	14	7980	0.998246	7947	18	7965	0.99774	7949	21	7970	0.997365	7297	21	7318	0.99713	7474	19	7493	0.997464	7941	17	7958	0.997864	7951	18
Trichuris_trichiura_1_001	10685025	T	G	7958	7	7965	0.999121	7945	10	7955	0.998743	7950	4	7954	0.999497	7944	14	7958	0.998241	7954	4	7958	0.999497	7963	9	7972	0.998871	7931	7	7938	0.999118	7929	12	7941	0.998489	7284	14	7298	0.998082	7455	11	7466	0.998527	7945	10	7955	0.998743	7955	14
Trichuris_trichiura_1_001	10685026	T	A	7944	22	7966	0.997238	7954	17	7971	0.997867	7955	9	7964	0.99887	7948	23	7971	0.997115	7944	10	7954	0.998743	7934	26	7960	0.996734	7925	18	7943	0.997734	7927	16	7943	0.997986	7279	9	7288	0.998765	7440	14	7454	0.998122	7928	26	7954	0.996731	7942	29
Trichuris_trichiura_1_001	10685027	A	T	7964	8	7972	0.998996	7971	10	7981	0.998747	7958	6	7964	0.999247	7959	8	7967	0.998996	7949	3	7952	0.999623	7967	6	7973	0.999247	7936	6	7942	0.999245	7940	9	7949	0.998868	7278	7	7285	0.999039	7458	5	7463	0.99933	7969	5	7974	0.999373	7975	7
Trichuris_trichiura_1_001	10685028	A	C	7970	5	7975	0.999373	7978	2	7980	0.999749	7982	6	7988	0.999249	7962	8	7970	0.998996	7981	1	7982	0.999875	7961	11	7972	0.99862	7976	2	7978	0.999749	7960	9	7969	0.998871	7388	4	7392	0.999459	7597	2	7599	0.999737	7967	9	7976	0.998872	7970	4
Trichuris_trichiura_1_001	10685029	G	T	7961	25	7986	0.99687	7945	37	7982	0.99536500000000006	7972	24	7996	0.996998	7951	26	7977	0.996741	7981	10	7991	0.998749	7951	33	7984	0.995867	7956	27	7983	0.996618	7945	35	7980	0.995614	7393	30	7423	0.995959	7601	24	7625	0.996852	7952	28	7980	0.996491	7945	33
Trichuris_trichiura_1_001	10685030	T	A	7954	15	7969	0.998118	7940	16	7956	0.997989	7953	14	7967	0.998243	7939	15	7954	0.998114	7957	11	7968	0.998619	7940	17	7957	0.997864	7961	10	7971	0.998745	7931	22	7953	0.997234	7409	6	7415	0.999191	7601	12	7613	0.998424	7956	22	7978	0.997242	7936	17
Trichuris_trichiura_1_001	10685031	A	T	7755	7	7762	0.999098	7703	3	7706	0.999611	7630	3	7633	0.999607	7741	4	7745	0.999484	7638	3	7641	0.999607	7736	4	7740	0.999483	7727	4	7731	0.999483	7734	6	7740	0.999225	7161	10	7171	0.998605	7325	2	7327	0.999727	7749	8	7757	0.998969	7730	11
Trichuris_trichiura_1_001	10685032	A	C	7748	7	7755	0.999097	7692	11	7703	0.998572	7635	9	7644	0.998823	7734	5	7739	0.999354	7633	8	7641	0.998953	7718	17	7735	0.997802	7718	10	7728	0.998706	7727	7	7734	0.999095	7155	3	7158	0.999581	7308	7	7315	0.999043	7743	6	7749	0.999226	7736	5
Trichuris_trichiura_1_001	10685033	C	A	7717	38	7755	0.9951	7507	46	7553	0.99391	7454	28	7482	0.996258	7560	44	7604	0.994214	7427	27	7454	0.996378	7572	49	7621	0.99357	7511	28	7539	0.996286	7564	42	7606	0.994478	6898	33	6931	0.995239	7044	20	7064	0.997169	7642	63	7705	0.991823	7622	56
Trichuris_trichiura_1_001	10685034	G	T	7729	32	7761	0.995877	7510	25	7535	0.996682	7461	21	7482	0.997193	7581	26	7607	0.996582	7422	18	7440	0.997581	7578	25	7603	0.996712	7504	23	7527	0.996944	7553	41	7594	0.994601	6898	23	6921	0.996677	7031	17	7048	0.997588	7676	28	7704	0.996366	7636	30
Trichuris_trichiura_1_001	10685035	C	A	7945	29	7974	0.996363	7664	47	7711	0.993905	7911	20	7931	0.997478	7908	47	7955	0.994092	7684	21	7705	0.997274	7886	35	7921	0.995581	7738	26	7764	0.996651	7760	45	7805	0.994234	7032	35	7067	0.995047	7154	26	7180	0.996379	7949	31	7980	0.996115	7938	39
Trichuris_trichiura_1_001	10685036	C	A	7931	33	7964	0.995856	7656	33	7689	0.995708	7885	19	7904	0.997596	7912	38	7950	0.99522	7674	18	7692	0.99766	7879	39	7918	0.995075	7725	25	7750	0.996774	7746	43	7789	0.994479	7022	27	7049	0.99617	7135	29	7164	0.995952	7917	39	7956	0.995098	7918	45
Trichuris_trichiura_1_001	10685037	C	A	7796	27	7823	0.996549	7507	35	7542	0.995359	7721	26	7747	0.996644	7783	33	7816	0.995778	7507	14	7521	0.998139	7746	28	7774	0.996398	7570	23	7593	0.996971	7612	36	7648	0.995293	6855	23	6878	0.996656	6970	19	6989	0.997281	7722	35	7757	0.995488	7751	36
Trichuris_trichiura_1_001	10685038	G	T	7792	16	7808	0.997951	7508	21	7529	0.997211	7761	17	7778	0.997814	7794	19	7813	0.997568	7500	15	7515	0.998004	7744	16	7760	0.997938	7567	23	7590	0.99697	7613	25	7638	0.996727	6840	19	6859	0.99723	6934	25	6959	0.996408	7741	26	7767	0.996653	7751	33
Trichuris_trichiura_1_001	10685039	T	G	7884	18	7902	0.997722	7527	18	7545	0.997614	7825	14	7839	0.998214	7832	24	7856	0.996945	7555	15	7570	0.998018	7802	14	7816	0.998209	7603	16	7619	0.9979	7657	20	7677	0.997395	6847	13	6860	0.998105	6953	18	6971	0.997418	7787	27	7814	0.996545	7795	22
Trichuris_trichiura_1_001	10685040	G	T	7867	81	7948	0.989809	7441	112	7553	0.985171	7835	58	7893	0.992652	7814	90	7904	0.988613	7550	57	7607	0.992507	7745	96	7841	0.987757	7561	76	7637	0.990048	7595	96	7691	0.987518	6788	79	6867	0.988496	6902	90	6992	0.987128	7742	122	7864	0.984486	7722	114
Trichuris_trichiura_1_001	10685041	A	C	7976	7	7983	0.999123	7603	9	7612	0.998818	7939	4	7943	0.999496	7969	8	7977	0.998997	7635	3	7638	0.999607	7905	6	7911	0.999242	7680	7	7687	0.999089	7717	10	7727	0.998706	6906	0	6906	1	7019	7	7026	0.999004	7975	4	7979	0.999499	7931	13
Trichuris_trichiura_1_001	10685042	C	A	7893	30	7923	0.996214	7523	38	7561	0.994974	7867	17	7884	0.997844	7874	41	7915	0.99482	7536	31	7567	0.995903	7790	49	7839	0.993749	7633	19	7652	0.997517	7618	47	7665	0.993868	6847	18	6865	0.997378	6954	22	6976	0.996846	7884	30	7914	0.996209	7825	56
Trichuris_trichiura_1_001	10685043	G	A	7950	9	7959	0.998869	7540	23	7563	0.996959	7902	15	7917	0.998105	7895	21	7916	0.997347	7578	13	7591	0.998287	7830	26	7856	0.99669	7645	18	7663	0.997651	7657	21	7678	0.997265	6851	15	6866	0.997815	6970	11	6981	0.998424	7891	33	7924	0.995835	7865	28
Trichuris_trichiura_1_001	10685044	A	T	7838	11	7849	0.998599	7441	7	7448	0.99906	7780	3	7783	0.999615	7778	9	7787	0.998844	7397	5	7402	0.999325	7730	5	7735	0.999354	7501	9	7510	0.998802	7568	7	7575	0.999076	6716	8	6724	0.99881	6806	9	6815	0.998679	7792	14	7806	0.998207	7810	8
Trichuris_trichiura_1_001	10685045	G	T	7921	26	7947	0.996728	7423	31	7454	0.995841	7852	17	7869	0.99784	7790	30	7820	0.996164	7452	15	7467	0.997991	7769	22	7791	0.997176	7513	24	7537	0.996816	7571	26	7597	0.996578	6702	25	6727	0.996284	6813	13	6826	0.998096	7852	31	7883	0.996067	7822	34
Trichuris_trichiura_1_001	10685046	G	A	7960	18	7978	0.997744	7821	21	7842	0.997322	7962	20	7982	0.997494	7955	23	7978	0.997117	7974	17	7991	0.997873	7963	18	7981	0.997745	7908	18	7926	0.997729	7939	20	7959	0.997487	6946	10	6956	0.998562	7038	17	7055	0.99759	7938	34	7972	0.995735	7949	35
Trichuris_trichiura_1_001	10685047	A	T	7972	11	7983	0.998622	7885	17	7902	0.997849	7974	7	7981	0.999123	7963	12	7975	0.998495	7977	8	7985	0.998998	7966	9	7975	0.998871	7948	11	7959	0.998618	7963	10	7973	0.998746	6961	14	6975	0.997993	7070	4	7074	0.999435	7953	15	7968	0.998117	7954	22
Trichuris_trichiura_1_001	10685048	T	A	7918	28	7946	0.996476	7861	32	7893	0.995946	7938	12	7950	0.998491	7931	34	7965	0.995731	7952	20	7972	0.997491	7930	36	7966	0.995481	7936	39	7975	0.99511	7935	28	7963	0.996484	6954	17	6971	0.997561	7036	24	7060	0.996601	7929	35	7964	0.995605	7926	40
Trichuris_trichiura_1_001	10685049	C	A	7890	64	7954	0.991954	7772	91	7863	0.98842699999999994	7903	47	7950	0.994088	7867	82	7949	0.989684	7928	36	7964	0.99548	7885	67	7952	0.991574	7902	59	7961	0.992589	7883	67	7950	0.991572	6913	49	6962	0.992962	7005	42	7047	0.99404	7845	95	7940	0.988035	7862	102
Trichuris_trichiura_1_001	10685050	A	C	7950	26	7976	0.99674	7866	22	7888	0.997211	7946	14	7960	0.998241	7949	12	7961	0.998493	7951	10	7961	0.998744	7934	26	7960	0.996734	7935	27	7962	0.996609	7924	20	7944	0.997482	6931	25	6956	0.996406	7035	10	7045	0.998581	7922	29	7951	0.996353	7943	26
Trichuris_trichiura_1_001	10685051	C	A	7952	31	7983	0.996117	7887	57	7944	0.992825	7954	31	7985	0.996118	7913	53	7966	0.993347	7942	33	7975	0.995862	7931	42	7973	0.994732	7929	42	7971	0.994731	7926	46	7972	0.99423	6985	31	7016	0.995582	7088	28	7116	0.996065	7916	52	7968	0.993474	7903	62
Trichuris_trichiura_1_001	10685052	A	C	7978	10	7988	0.998748	7974	12	7986	0.998497	7978	6	7984	0.999248	7971	6	7977	0.999248	7975	6	7981	0.999248	7965	12	7977	0.998496	7983	4	7987	0.999499	7972	5	7977	0.999373	7017	6	7023	0.999146	7126	4	7130	0.999439	7970	4	7974	0.999498	7961	16
Trichuris_trichiura_1_001	10685053	A	C	7971	5	7976	0.999373	7975	5	7980	0.999373	7961	7	7968	0.999121	7969	9	7978	0.998872	7982	1	7983	0.999875	7968	5	7973	0.999373	7979	5	7984	0.999374	7960	8	7968	0.998996	7017	3	7020	0.999573	7116	10	7126	0.998597	7970	8	7978	0.998997	7974	4
Trichuris_trichiura_1_001	10685054	G	T	7933	18	7951	0.997736	7912	29	7941	0.996348	7947	10	7957	0.998743	7925	19	7944	0.997608	7968	6	7974	0.999248	7927	19	7946	0.997609	7929	21	7950	0.997358	7916	26	7942	0.996726	6957	27	6984	0.996134	7081	19	7100	0.997324	7912	24	7936	0.996976	7916	27
Trichuris_trichiura_1_001	10685055	C	A	7802	31	7833	0.996042	7785	55	7840	0.992985	7714	25	7739	0.99677	7745	35	7780	0.995501	7742	21	7763	0.997295	7785	26	7811	0.996671	7761	25	7786	0.996789	7747	37	7784	0.995247	6847	28	6875	0.995927	6951	20	6971	0.997131	7757	48	7805	0.99385	7797	51
Trichuris_trichiura_1_001	10685056	A	C	7802	10	7812	0.99872	7783	13	7796	0.998332	7692	6	7698	0.999221	7761	6	7767	0.999228	7684	3	7687	0.99961	7785	6	7791	0.99923	7741	7	7748	0.999097	7754	3	7757	0.999613	6826	4	6830	0.999414	6910	7	6917	0.998988	7785	8	7793	0.998973	7819	9
Trichuris_trichiura_1_001	10685057	G	T	7951	23	7974	0.997116	7928	29	7957	0.996355	7954	21	7975	0.997367	7943	25	7968	0.996862	7966	15	7981	0.998121	7949	26	7975	0.99674	7959	18	7977	0.997744	7936	31	7967	0.996109	6928	11	6939	0.998415	7084	20	7104	0.997185	7931	26	7957	0.996732	7939	26
Trichuris_trichiura_1_001	10685058	C	A	7964	20	7984	0.997495	7945	29	7974	0.996363	7972	12	7984	0.998497	7952	24	7976	0.996991	7956	15	7971	0.998118	7956	24	7980	0.996992	7971	12	7983	0.998497	7943	32	7975	0.995987	6945	18	6963	0.997415	7087	24	7111	0.996625	7959	18	7977	0.997744	7942	39
Trichuris_trichiura_1_001	10685059	C	A	7939	46	7985	0.994239	7927	64	7991	0.991991	7971	21	7992	0.997372	7929	56	7985	0.992987	7963	29	7992	0.996371	7960	34	7994	0.995747	7966	26	7992	0.996747	7935	58	7993	0.992744	6940	28	6968	0.995982	7090	31	7121	0.995647	7931	60	7991	0.992492	7935	55
Trichuris_trichiura_1_001	10685060	A	T	7935	2	7937	0.999748	7931	7	7938	0.999118	7914	3	7917	0.999621	7915	7	7922	0.999116	7907	6	7913	0.999242	7911	5	7916	0.999368	7911	6	7917	0.999242	7899	8	7907	0.998988	7231	5	7236	0.999309	7415	7	7422	0.999057	7927	10	7937	0.99874	7921	9
Trichuris_trichiura_1_001	10685061	T	A	7935	14	7949	0.998239	7917	15	7932	0.998109	7911	16	7927	0.997982	7897	10	7907	0.998735	7905	10	7915	0.998737	7933	9	7942	0.998867	7903	15	7918	0.998106	7895	14	7909	0.99823	7190	8	7198	0.998889	7373	8	7381	0.998916	7915	20	7935	0.99748	7905	10
Trichuris_trichiura_1_001	10685062	C	A	7922	54	7976	0.99323	7911	59	7970	0.992597	7931	37	7968	0.995356	7896	72	7968	0.990964	7930	32	7962	0.995981	7922	60	7982	0.992483	7912	57	7969	0.992847	7905	42	7947	0.994715	7187	30	7217	0.995843	7365	44	7409	0.994061	7909	55	7964	0.993094	7897	68
Trichuris_trichiura_1_001	10685063	A	C	7976	8	7984	0.998998	7965	10	7975	0.998746	7971	3	7974	0.999624	7963	14	7977	0.998245	7950	6	7956	0.999246	7969	9	7978	0.998872	7979	9	7988	0.998873	7954	10	7964	0.998744	7232	7	7239	0.999033	7413	6	7419	0.999191	7964	14	7978	0.998245	7966	15
Trichuris_trichiura_1_001	10685064	T	A	7960	2	7962	0.999749	7938	10	7948	0.998742	7934	5	7939	0.99937	7966	6	7972	0.999247	7954	0	7954	1	7949	6	7955	0.999246	7938	5	7943	0.999371	7945	4	7949	0.999497	7207	2	7209	0.999723	7381	4	7385	0.999458	7954	7	7961	0.999121	7940	6
Trichuris_trichiura_1_001	10685065	G	T	7913	68	7981	0.99148	7853	103	7956	0.987054	7936	52	7988	0.99349	7912	72	7984	0.990982	7922	55	7977	0.993105	7889	104	7993	0.986989	7899	63	7962	0.992087	7873	95	7968	0.988077	7165	58	7223	0.99197	7311	72	7383	0.990248	7857	126	7983	0.984216	7838	116
Trichuris_trichiura_1_001	10685066	T	G	7821	9	7830	0.998851	7777	12	7789	0.998459	7788	5	7793	0.999358	7804	4	7808	0.999488	7760	5	7765	0.999356	7791	5	7796	0.999359	7776	3	7779	0.999614	7811	10	7821	0.998721	7021	6	7027	0.999146	7199	7	7206	0.999029	7799	8	7807	0.998975	7805	7
Trichuris_trichiura_1_001	10685067	T	A	7967	14	7981	0.998246	7832	16	7848	0.997961	7939	5	7944	0.999371	7905	9	7914	0.998863	7849	2	7851	0.999745	7892	3	7895	0.99962	7829	7	7836	0.999107	7879	7	7886	0.999112	7065	4	7069	0.999434	7243	10	7253	0.998621	7917	6	7923	0.999243	7923	9
Trichuris_trichiura_1_001	10685068	C	T	7948	24	7972	0.996989	7816	29	7845	0.996303	7936	14	7950	0.998239	7878	20	7898	0.997468	7823	22	7845	0.997196	7863	28	7891	0.996452	7804	31	7835	0.996043	7856	27	7883	0.996575	7036	15	7051	0.997873	7222	14	7236	0.998065	7879	41	7920	0.994823	7904	36
Trichuris_trichiura_1_001	10685069	T	A	7649	2	7651	0.999739	7537	6	7543	0.999205	7541	4	7545	0.99947	7582	9	7591	0.998814	7461	2	7463	0.999732	7580	4	7584	0.999473	7465	7	7472	0.999063	7589	8	7597	0.998947	6738	9	6747	0.998666	6913	9	6922	0.9987	7680	9	7689	0.998829	7635	8
Trichuris_trichiura_1_001	10685070	T	A	7690	6	7696	0.99922	7552	11	7563	0.998546	7562	5	7567	0.999339	7612	14	7626	0.998164	7479	4	7483	0.999465	7607	6	7613	0.999212	7500	12	7512	0.998403	7610	13	7623	0.998295	6761	4	6765	0.999409	6915	17	6932	0.997548	7733	12	7745	0.998451	7684	10
Trichuris_trichiura_1_001	10685071	T	A	7670	9	7679	0.998828	7538	11	7549	0.998543	7545	10	7555	0.998676	7601	7	7608	0.99908	7461	5	7466	0.99933	7586	15	7601	0.998027	7484	2	7486	0.999733	7600	13	7613	0.998292	6744	6	6750	0.999111	6911	13	6924	0.998122	7696	18	7714	0.997667	7651	16
Trichuris_trichiura_1_001	10685072	G	T	7686	70	7756	0.990975	7469	90	7559	0.988094	7539	69	7608	0.990931	7526	88	7614	0.988442	7459	49	7508	0.993474	7524	89	7613	0.988309	7416	73	7489	0.990252	7544	73	7617	0.990416	6695	60	6755	0.991118	6858	51	6909	0.992618	7619	103	7722	0.986661	7575	88
Trichuris_trichiura_1_001	10685073	C	A	7740	18	7758	0.99768	7530	30	7560	0.996032	7571	15	7586	0.998023	7592	17	7609	0.997766	7466	12	7478	0.998395	7585	19	7604	0.997501	7458	19	7477	0.997459	7570	29	7599	0.996184	6714	15	6729	0.997771	6887	17	6904	0.997538	7698	28	7726	0.996376	7625	31
Trichuris_trichiura_1_001	10685074	G	T	7755	40	7795	0.994869	7526	46	7572	0.993925	7594	25	7619	0.996719	7578	39	7617	0.99488	7464	23	7487	0.996928	7565	42	7607	0.994479	7438	39	7477	0.994784	7552	41	7593	0.9946	6696	35	6731	0.9948	6875	24	6899	0.996521	7704	46	7750	0.994065	7638	46
Trichuris_trichiura_1_001	10685075	T	A	7817	4	7821	0.999489	7572	11	7583	0.998549	7624	7	7631	0.999083	7623	16	7639	0.997905	7491	2	7493	0.999733	7620	3	7623	0.999606	7473	12	7485	0.998397	7600	8	7608	0.998948	6723	14	6737	0.997922	6910	7	6917	0.998988	7761	14	7775	0.998199	7681	15
Trichuris_trichiura_1_001	10685076	C	T	7724	18	7742	0.997675	7498	21	7519	0.997207	7532	16	7548	0.99788	7558	17	7575	0.997756	7402	20	7422	0.997305	7543	18	7561	0.997619	7392	23	7415	0.996898	7514	14	7528	0.99814	6669	10	6679	0.998503	6845	10	6855	0.998541	7674	25	7699	0.996753	7595	32
Trichuris_trichiura_1_001	10685077	G	A	7754	63	7817	0.991941	7481	45	7526	0.994021	7578	31	7609	0.995926	7559	57	7616	0.992516	7416	32	7448	0.995704	7564	42	7606	0.994478	7383	40	7423	0.994611	7520	37	7557	0.995104	6651	29	6680	0.995659	6827	27	6854	0.996061	7682	97	7779	0.987531	7600	80
Trichuris_trichiura_1_001	10685078	A	T	7976	17	7993	0.997873	7649	14	7663	0.998173	7741	7	7748	0.999097	7727	19	7746	0.997547	7540	12	7552	0.998411	7731	11	7742	0.998579	7522	9	7531	0.998805	7661	18	7679	0.997656	6748	12	6760	0.998225	6923	3	6926	0.999567	7956	13	7969	0.998369	7843	14
Trichuris_trichiura_1_001	10685079	A	C	7987	7	7994	0.999124	7656	13	7669	0.998305	7749	3	7752	0.999613	7742	9	7751	0.998839	7548	3	7551	0.999603	7747	7	7754	0.999097	7530	5	7535	0.999336	7672	13	7685	0.998308	6752	1	6753	0.999852	6914	5	6919	0.999277	7956	15	7971	0.998118	7855	8
Trichuris_trichiura_1_001	10685080	C	A	7951	30	7981	0.996241	7749	33	7782	0.995759	7966	27	7993	0.996622	7922	29	7951	0.996353	7747	17	7764	0.99781	7884	30	7914	0.996209	7619	20	7639	0.997382	7778	32	7810	0.995903	6830	16	6846	0.997663	6977	26	7003	0.996287	7933	42	7975	0.994734	7932	42
Trichuris_trichiura_1_001	10685081	A	T	7941	16	7957	0.997989	7717	26	7743	0.996642	7942	8	7950	0.998994	7890	13	7903	0.998355	7725	9	7734	0.998836	7865	22	7887	0.997211	7588	16	7604	0.997896	7759	17	7776	0.997814	6805	17	6822	0.997508	6949	21	6970	0.996987	7927	21	7948	0.997358	7921	17
Trichuris_trichiura_1_001	10685082	T	A	7948	21	7969	0.997365	7822	20	7842	0.99745	7975	10	7985	0.998748	7952	20	7972	0.997491	7778	12	7790	0.99846	7955	19	7974	0.997617	7661	19	7680	0.997526	7845	9	7854	0.998854	6871	10	6881	0.998547	6991	14	7005	0.998001	7953	16	7969	0.997992	7951	22
Trichuris_trichiura_1_001	10685083	T	A	7969	3	7972	0.999624	7820	10	7830	0.998723	7972	4	7976	0.999498	7959	4	7963	0.999498	7791	8	7799	0.998974	7927	9	7936	0.998866	7665	5	7670	0.999348	7837	8	7845	0.99898	6862	10	6872	0.998545	6983	4	6987	0.999428	7934	4	7938	0.999496	7947	8
Trichuris_trichiura_1_001	10685084	T	A	7977	14	7991	0.998248	7813	19	7832	0.997574	7982	3	7985	0.999624	7964	10	7974	0.998746	7799	4	7803	0.999487	7948	7	7955	0.99912	7667	7	7674	0.999088	7839	9	7848	0.998853	6865	4	6869	0.999418	6974	12	6986	0.998282	7940	8	7948	0.998993	7953	8
Trichuris_trichiura_1_001	10685085	G	T	7909	71	7980	0.991103	7738	72	7810	0.990781	7941	46	7987	0.994241	7913	62	7975	0.992226	7760	39	7799	0.994999	7888	69	7957	0.991328	7618	59	7677	0.992315	7776	67	7843	0.991457	6797	61	6858	0.991105	6920	55	6975	0.992115	7854	94	7948	0.988173	7893	65
Trichuris_trichiura_1_001	10685086	C	A	7951	22	7973	0.997241	7774	46	7820	0.994118	7957	17	7974	0.997868	7945	30	7975	0.996238	7787	18	7805	0.997694	7931	26	7957	0.996732	7657	24	7681	0.996875	7816	32	7848	0.995923	6844	17	6861	0.997522	6961	17	6978	0.997564	7923	39	7962	0.995102	7925	47
Trichuris_trichiura_1_001	10685087	T	A	7911	13	7924	0.998359	7771	25	7796	0.996793	7923	5	7928	0.999369	7904	20	7924	0.997476	7740	13	7753	0.998323	7914	19	7933	0.997605	7621	11	7632	0.998559	7802	17	7819	0.997826	6807	13	6820	0.998094	6914	15	6929	0.997835	7906	17	7923	0.997854	7907	11
Trichuris_trichiura_1_001	10685088	G	T	7925	49	7974	0.993855	7903	62	7965	0.992216	7951	32	7983	0.995991	7915	59	7974	0.992601	7942	36	7978	0.995488	7902	56	7958	0.992963	7908	47	7955	0.994092	7918	48	7966	0.993974	6958	39	6997	0.994426	7071	42	7113	0.994095	7896	58	7954	0.992708	7912	55
Trichuris_trichiura_1_001	10685089	A	T	7882	10	7892	0.998733	7871	13	7884	0.998351	7890	14	7904	0.998229	7934	12	7946	0.99849	7865	10	7875	0.99873	7927	7	7934	0.999118	7885	15	7900	0.998101	7901	11	7912	0.99861	6949	8	6957	0.99885	7039	10	7049	0.998581	7908	19	7927	0.997603	7909	19
Trichuris_trichiura_1_001	10685090	G	T	7861	63	7924	0.992049	7844	49	7893	0.993792	7888	36	7924	0.995457	7903	55	7958	0.993089	7857	29	7886	0.996323	7900	46	7946	0.994211	7870	40	7910	0.994943	7872	59	7931	0.992561	6904	63	6967	0.990957	7017	37	7054	0.994755	7890	61	7951	0.992328	7885	61
Trichuris_trichiura_1_001	10685091	T	A	7952	13	7965	0.998368	7897	19	7916	0.9976	7926	8	7934	0.998992	7964	12	7976	0.998495	7869	6	7875	0.999238	7939	13	7952	0.998365	7906	10	7916	0.998737	7922	16	7938	0.997984	6962	4	6966	0.999426	7049	6	7055	0.99915	7964	15	7979	0.99812	7949	21
Trichuris_trichiura_1_001	10685092	A	T	7958	19	7977	0.997618	7893	23	7916	0.997094	7924	9	7933	0.998865	7960	17	7977	0.997869	7861	10	7871	0.99873	7938	18	7956	0.997738	7897	11	7908	0.998609	7933	12	7945	0.99849	6937	20	6957	0.997125	7042	19	7061	0.997309	7957	19	7976	0.997618	7966	23
Trichuris_trichiura_1_001	10685093	A	T	7966	1	7967	0.999874	7912	10	7922	0.998738	7975	4	7979	0.999499	7964	7	7971	0.999122	7908	6	7914	0.999242	7967	9	7976	0.998872	7930	10	7940	0.998741	7977	7	7984	0.999123	6962	6	6968	0.999139	7045	8	7053	0.998866	7951	11	7962	0.998618	7957	8
Trichuris_trichiura_1_001	10685094	G	T	7948	23	7971	0.997115	7941	25	7966	0.996862	7964	20	7984	0.997495	7939	29	7968	0.99636	7964	15	7979	0.99812	7939	30	7969	0.996235	7957	16	7973	0.997993	7936	23	7959	0.99711	7205	26	7231	0.996404	7276	26	7302	0.996439	7938	22	7960	0.997236	7936	26
Trichuris_trichiura_1_001	10685095	C	A	7915	60	7975	0.992476	7878	88	7966	0.988953	7958	29	7987	0.996369	7923	54	7977	0.993231	7958	26	7984	0.996743	7906	65	7971	0.991845	7927	47	7974	0.994106	7911	62	7973	0.992224	7336	46	7382	0.993769	7378	41	7419	0.994474	7897	65	7962	0.991836	7897	63
Trichuris_trichiura_1_001	10685096	T	C	7932	34	7966	0.995732	7899	18	7917	0.997726	7942	23	7965	0.997112	7930	27	7957	0.996607	7952	16	7968	0.997992	7923	31	7954	0.996103	7911	33	7944	0.995846	7928	29	7957	0.996355	7357	26	7383	0.996478	7379	30	7409	0.995951	7924	26	7950	0.99673	7924	30
Trichuris_trichiura_1_001	10685097	C	A	7804	41	7845	0.994774	7788	61	7849	0.992228	7812	26	7838	0.996683	7834	53	7887	0.99328	7804	31	7835	0.996043	7811	53	7864	0.99326	7799	34	7833	0.995659	7770	50	7820	0.993606	7195	34	7229	0.995297	7242	32	7274	0.995601	7824	61	7885	0.992264	7837	39
Trichuris_trichiura_1_001	10685098	A	C	7859	12	7871	0.998475	7828	11	7839	0.998597	7809	6	7815	0.999232	7875	7	7882	0.999112	7816	4	7820	0.999488	7847	10	7857	0.998727	7820	8	7828	0.998978	7822	2	7824	0.999744	7238	6	7244	0.999172	7253	9	7262	0.998761	7892	4	7896	0.999493	7881	6
Trichuris_trichiura_1_001	10685099	G	T	7953	21	7974	0.997366	7925	28	7953	0.996479	7970	15	7985	0.998121	7956	26	7982	0.996743	7963	15	7978	0.99812	7966	14	7980	0.998246	7884	27	7911	0.996587	7870	20	7890	0.997465	7285	26	7311	0.996444	7307	15	7322	0.997951	7941	29	7970	0.996361	7961	22
Trichuris_trichiura_1_001	10685100	G	T	7944	24	7968	0.996988	7930	21	7951	0.997359	7961	11	7972	0.99862	7943	35	7978	0.995613	7954	19	7973	0.997617	7945	35	7980	0.995614	7890	23	7913	0.997093	7879	22	7901	0.997216	7302	23	7325	0.99686	7289	25	7314	0.996582	7947	22	7969	0.997239	7947	24
Trichuris_trichiura_1_001	10685101	A	T	7982	7	7989	0.999124	7978	9	7987	0.998873	7979	5	7984	0.999374	7984	6	7990	0.999249	7985	8	7993	0.998999	7986	7	7993	0.999124	7954	1	7955	0.999874	7918	9	7927	0.998865	7340	2	7342	0.999728	7329	6	7335	0.999182	7978	8	7986	0.998998	7984	7
Trichuris_trichiura_1_001	10685102	A	C	7935	8	7943	0.998993	7961	7	7968	0.999121	7909	6	7915	0.999242	7945	7	7952	0.99912	7936	2	7938	0.999748	7924	9	7933	0.998865	7921	2	7923	0.999748	7867	4	7871	0.999492	7317	3	7320	0.99959	7307	8	7315	0.998906	7963	9	7972	0.998871	7963	5
Trichuris_trichiura_1_001	10685103	C	A	7881	28	7909	0.99646	7850	55	7905	0.993042	7869	20	7889	0.997465	7861	47	7908	0.994057	7871	20	7891	0.997465	7845	51	7896	0.993541	7868	39	7907	0.995068	7847	42	7889	0.994676	7259	40	7299	0.99452	7232	29	7261	0.996006	7872	31	7903	0.996077	7814	45
Trichuris_trichiura_1_001	10685104	C	A	7734	34	7768	0.995623	7654	38	7692	0.99505999999999994	7675	12	7687	0.998439	7718	16	7734	0.997931	7626	19	7645	0.997515	7701	24	7725	0.996893	7679	23	7702	0.997014	7684	20	7704	0.997404	7049	17	7066	0.997594	7009	19	7028	0.997297	7716	28	7744	0.996384	7688	31
Trichuris_trichiura_1_001	10685105	G	T	7822	26	7848	0.996687	7676	34	7710	0.99559	7740	18	7758	0.99768	7725	33	7758	0.995746	7672	7	7679	0.999088	7732	30	7762	0.996135	7707	24	7731	0.996896	7728	23	7751	0.997033	7046	25	7071	0.996464	7009	30	7039	0.995738	7794	20	7814	0.99744	7751	24
Trichuris_trichiura_1_001	10685106	T	A	7891	16	7907	0.997976	7694	31	7725	0.995987	7814	7	7821	0.999105	7775	15	7790	0.998074	7683	14	7697	0.998181	7783	11	7794	0.998589	7718	12	7730	0.998448	7753	13	7766	0.998326	7068	11	7079	0.998446	7011	12	7023	0.998291	7801	16	7817	0.997953	7805	14
Trichuris_trichiura_1_001	10685107	C	A	7802	81	7883	0.989725	7568	138	7706	0.982092	7752	57	7809	0.99270099999999994	7680	97	7777	0.987527	7630	56	7686	0.992714	7678	103	7781	0.986763	7622	86	7708	0.988843	7652	92	7744	0.98812	6983	81	7064	0.988533	6934	75	7009	0.989299	7686	116	7802	0.985132	7685	108
Trichuris_trichiura_1_001	10685108	A	C	7853	10	7863	0.998728	7683	8	7691	0.99896	7749	9	7758	0.99884	7718	20	7738	0.997415	7614	8	7622	0.99895	7717	9	7726	0.998835	7641	7	7648	0.999085	7685	17	7702	0.997793	6998	10	7008	0.998573	6950	10	6960	0.998563	7767	14	7781	0.998201	7773	9
Trichuris_trichiura_1_001	10685109	G	A	7919	50	7969	0.993726	7844	65	7909	0.991782	7948	31	7979	0.996115	7911	48	7959	0.993969	7936	23	7959	0.99711	7921	43	7964	0.994601	7889	38	7927	0.995206	7861	40	7901	0.994937	7094	41	7135	0.994254	7066	37	7103	0.994791	7913	48	7961	0.993971	7908	50
Trichuris_trichiura_1_001	10685110	A	T	7957	11	7968	0.998619	7963	15	7978	0.99812	7974	8	7982	0.998998	7948	16	7964	0.997991	7963	11	7974	0.998621	7971	7	7978	0.999123	7931	16	7947	0.997987	7926	22	7948	0.997232	7145	16	7161	0.997766	7094	6	7100	0.999155	7956	14	7970	0.998243	7945	20
Trichuris_trichiura_1_001	10685111	G	T	7912	42	7954	0.99472	7905	60	7965	0.992467	7963	21	7984	0.99737	7938	36	7974	0.995485	7962	29	7991	0.996371	7930	39	7969	0.995106	7904	38	7942	0.995215	7891	35	7926	0.995584	7107	39	7146	0.994542	7077	28	7105	0.996059	7911	51	7962	0.993595	7907	49
Trichuris_trichiura_1_001	10685112	C	A	7796	129	7925	0.983722	7763	174	7937	0.978077	7857	70	7927	0.991169	7799	130	7929	0.983604	7840	84	7924	0.989399	7839	97	7936	0.987777	7773	124	7897	0.984298	7787	138	7925	0.982587	6993	116	7109	0.983683	6985	83	7068	0.988257	7777	144	7921	0.98182	7785	141
Trichuris_trichiura_1_001	10685113	A	C	7910	15	7925	0.998107	7907	24	7931	0.996974	7915	11	7926	0.998612	7894	24	7918	0.996969	7903	11	7914	0.99861	7880	22	7902	0.997216	7896	20	7916	0.997473	7931	16	7947	0.997987	7087	14	7101	0.998028	7042	15	7057	0.997874	7919	19	7938	0.997606	7915	27
Trichuris_trichiura_1_001	10685114	C	A	7941	28	7969	0.996486	7929	39	7968	0.995105	7953	20	7973	0.997492	7925	25	7950	0.996855	7942	17	7959	0.997864	7925	32	7957	0.995978	7934	30	7964	0.996233	7929	35	7964	0.995605	7431	40	7471	0.994646	7539	25	7564	0.996695	7920	32	7952	0.995976	7927	33
Trichuris_trichiura_1_001	10685115	G	A	7964	8	7972	0.998996	7928	24	7952	0.996982	7943	13	7956	0.998366	7924	16	7940	0.997985	7924	13	7937	0.998362	7917	16	7933	0.997983	7930	26	7956	0.996732	7913	17	7930	0.997856	7431	17	7448	0.997718	7533	23	7556	0.996956	7916	15	7931	0.998109	7905	20
Trichuris_trichiura_1_001	10685116	A	T	7957	25	7982	0.996868	7977	14	7991	0.998248	7974	14	7988	0.998247	7965	20	7985	0.997495	7973	7	7980	0.999123	7964	18	7982	0.997745	7975	18	7993	0.997748	7954	22	7976	0.997242	7462	19	7481	0.99746	7560	13	7573	0.998283	7961	21	7982	0.997369	7967	14
Trichuris_trichiura_1_001	10685117	T	A	7969	17	7986	0.997871	7958	30	7988	0.996244	7970	14	7984	0.998246	7971	20	7991	0.997497	7964	16	7980	0.997995	7967	22	7989	0.997246	7957	24	7981	0.996993	7943	29	7972	0.996362	7456	15	7471	0.997992	7559	17	7576	0.997756	7958	29	7987	0.996369	7956	27
Trichuris_trichiura_1_001	10685118	A	T	7869	7	7876	0.999111	7840	16	7856	0.997963	7832	9	7841	0.998852	7838	6	7844	0.999235	7820	6	7826	0.999233	7855	11	7866	0.998602	7854	5	7859	0.999364	7851	12	7863	0.998474	7355	8	7363	0.998913	7433	10	7443	0.998656	7879	15	7894	0.9981	7855	10
Trichuris_trichiura_1_001	10685119	A	C	7988	5	7993	0.999374	7985	8	7993	0.998999	7988	3	7991	0.999625	7982	8	7990	0.998999	7990	3	7993	0.999625	7983	9	7992	0.998874	7986	8	7994	0.998999	7977	13	7990	0.998373	7526	8	7534	0.998938	7612	13	7625	0.998295	7980	12	7992	0.998498	7982	10
Trichuris_trichiura_1_001	10685120	C	A	7917	39	7956	0.995098	7872	83	7955	0.989566	7950	32	7982	0.995991	7909	57	7966	0.992845	7944	35	7979	0.995613	7922	46	7968	0.994227	7921	52	7973	0.993478	7905	61	7966	0.992342	7557	50	7607	0.993427	7647	51	7698	0.993375	7901	52	7953	0.993462	7892	58
Trichuris_trichiura_1_001	10685121	C	A	7939	20	7959	0.997487	7920	51	7971	0.993602	7951	11	7962	0.998618	7931	18	7949	0.997736	7946	21	7967	0.997364	7932	25	7957	0.996858	7947	23	7970	0.997114	7914	36	7950	0.995472	7563	27	7590	0.996443	7664	28	7692	0.99636	7944	25	7969	0.996863	7920	30
Trichuris_trichiura_1_001	10685122	C	A	7948	24	7972	0.996989	7913	38	7951	0.995221	7945	23	7968	0.997113	7911	18	7929	0.99773	7942	13	7955	0.998366	7926	23	7949	0.997107	7930	15	7945	0.998112	7899	34	7933	0.995714	7552	20	7572	0.997359	7660	17	7677	0.997786	7944	17	7961	0.997865	7917	19
Trichuris_trichiura_1_001	10685123	T	A	7682	7	7689	0.99909	7506	16	7522	0.997873	7513	9	7522	0.998804	7607	11	7618	0.998556	7477	8	7485	0.998931	7627	13	7640	0.998298	7542	7	7549	0.999073	7530	15	7545	0.998012	7125	17	7142	0.99762	7227	10	7237	0.998618	7632	17	7649	0.997777	7665	19
Trichuris_trichiura_1_001	10685124	G	T	7783	74	7857	0.990582	7447	89	7536	0.98819	7611	56	7667	0.992696	7624	79	7703	0.989744	7520	43	7563	0.994314	7649	82	7731	0.989393	7497	80	7577	0.989442	7509	89	7598	0.988286	7066	79	7145	0.988943	7178	63	7241	0.9913	7660	98	7758	0.987368	7682	90
Trichuris_trichiura_1_001	10685125	A	C	7967	13	7980	0.998371	7616	12	7628	0.998427	7740	4	7744	0.999483	7825	5	7830	0.999361	7620	4	7624	0.999475	7800	14	7814	0.998208	7638	13	7651	0.998301	7690	10	7700	0.998701	7196	14	7210	0.998058	7306	11	7317	0.998497	7935	13	7948	0.998364	7965	8
Trichuris_trichiura_1_001	10685126	C	A	7949	37	7986	0.995367	7597	59	7656	0.992294	7744	27	7771	0.996526	7836	40	7876	0.99492100000000006	7611	35	7646	0.995422	7788	42	7830	0.994636	7631	55	7686	0.992844	7668	59	7727	0.992364	7177	48	7225	0.993356	7282	46	7328	0.993723	7934	46	7980	0.994236	7926	52
Trichuris_trichiura_1_001	10685127	T	A	7950	7	7957	0.99912	7636	12	7648	0.998431	7734	6	7740	0.999225	7863	12	7875	0.998476	7598	6	7604	0.999211	7814	2	7816	0.999744	7670	9	7679	0.998828	7715	11	7726	0.998576	7191	10	7201	0.998611	7296	13	7309	0.998221	7945	15	7960	0.998116	7957	12
Trichuris_trichiura_1_001	10685128	T	A	7849	8	7857	0.998982	7463	19	7482	0.997461	7528	11	7539	0.998541	7721	9	7730	0.998836	7365	14	7379	0.998103	7674	10	7684	0.998699	7471	13	7484	0.998263	7549	17	7566	0.997753	7015	14	7029	0.998008	7124	16	7140	0.997759	7809	15	7824	0.998083	7839	18
Trichuris_trichiura_1_001	10685129	C	A	7770	46	7816	0.994115	7348	57	7405	0.992302	7462	24	7486	0.996794	7616	42	7658	0.994516	7276	26	7302	0.996439	7603	32	7635	0.995809	7354	34	7388	0.995398	7418	49	7467	0.993438	6904	34	6938	0.995099	7013	37	7050	0.994752	7728	53	7781	0.993189	7743	42
Trichuris_trichiura_1_001	10685130	C	A	7900	35	7935	0.995589	7561	74	7635	0.990308	7839	32	7871	0.995934	7898	46	7944	0.994209	7589	31	7620	0.995932	7909	37	7946	0.995344	7563	54	7617	0.992911	7623	64	7687	0.99167400000000006	7019	53	7072	0.992506	7159	37	7196	0.994858	7894	50	7944	0.993706	7901	54
Trichuris_trichiura_1_001	10685131	T	A	7898	40	7938	0.994961	7568	54	7622	0.992915	7835	17	7852	0.997835	7890	38	7928	0.995207	7587	24	7611	0.996847	7863	43	7906	0.994561	7572	31	7603	0.995923	7631	48	7679	0.993749	7026	35	7061	0.995043	7122	33	7155	0.995388	7889	39	7928	0.995081	7892	42
Trichuris_trichiura_1_001	10685132	C	A	7919	40	7959	0.994974	7642	75	7717	0.990281	7927	38	7965	0.995229	7898	45	7943	0.994335	7702	28	7730	0.996378	7904	34	7938	0.995717	7639	46	7685	0.994014	7735	51	7786	0.99345	7047	38	7085	0.994637	7172	29	7201	0.995973	7897	40	7937	0.99496	7903	49
Trichuris_trichiura_1_001	10685133	T	A	7919	11	7930	0.998613	7716	21	7737	0.997286	7947	8	7955	0.998994	7950	13	7963	0.998367	7688	11	7699	0.998571	7921	20	7941	0.997481	7660	13	7673	0.998306	7768	7	7775	0.9991	7072	14	7086	0.998024	7204	7	7211	0.999029	7916	22	7938	0.997229	7929	16
Trichuris_trichiura_1_001	10685134	T	A	7942	5	7947	0.999371	7740	18	7758	0.99768	7949	12	7961	0.998493	7962	5	7967	0.999372	7700	6	7706	0.999221	7944	6	7950	0.999245	7678	8	7686	0.998959	7771	15	7786	0.998073	7089	9	7098	0.998732	7211	8	7219	0.998892	7955	9	7964	0.99887	7952	13
Trichuris_trichiura_1_001	10685135	G	T	7874	89	7963	0.988823	7674	69	7743	0.991089	7933	40	7973	0.994983	7889	74	7963	0.990707	7675	36	7711	0.995331	7899	67	7966	0.991589	7629	66	7695	0.991423	7722	68	7790	0.991271	7031	54	7085	0.992378	7158	50	7208	0.993063	7838	101	7939	0.987278	7873	82
Trichuris_trichiura_1_001	10685136	A	T	7961	22	7983	0.997244	7753	40	7793	0.994867	7974	11	7985	0.998622	7955	22	7977	0.997242	7719	17	7736	0.997802	7954	32	7986	0.995993	7692	30	7722	0.996115	7803	29	7832	0.996297	7074	28	7102	0.996057	7202	33	7235	0.995439	7938	40	7978	0.994986	7950	29
Trichuris_trichiura_1_001	10685137	A	T	7965	11	7976	0.998621	7940	13	7953	0.998365	7963	13	7976	0.99837	7927	22	7949	0.997232	7950	15	7965	0.998117	7939	14	7953	0.99824	7940	5	7945	0.999371	7911	19	7930	0.997604	7183	10	7193	0.99861	7361	12	7373	0.998372	7928	13	7941	0.998363	7909	32
Trichuris_trichiura_1_001	10685138	G	T	7940	29	7969	0.996361	7920	29	7949	0.996352	7964	13	7977	0.99837	7902	41	7943	0.994838	7957	17	7974	0.997868	7938	33	7971	0.99586	7942	26	7968	0.996737	7914	30	7944	0.996224	7171	24	7195	0.996664	7358	19	7377	0.997424	7930	37	7967	0.995356	7923	35
Trichuris_trichiura_1_001	10685139	T	G	7787	28	7815	0.996417	7812	22	7834	0.997192	7764	15	7779	0.998072	7792	11	7803	0.99859	7785	12	7797	0.998461	7782	13	7795	0.998332	7816	15	7831	0.998085	7791	21	7812	0.997312	7010	18	7028	0.997439	7178	18	7196	0.997499	7806	21	7827	0.997317	7792	22
Trichuris_trichiura_1_001	10685140	T	A	7804	23	7827	0.997061	7815	43	7858	0.994528	7787	15	7802	0.998077	7781	25	7806	0.996797	7795	13	7808	0.998335	7800	12	7812	0.998464	7823	17	7840	0.997832	7792	28	7820	0.996419	7012	25	7037	0.996447	7197	17	7214	0.997643	7828	25	7853	0.996817	7802	23
Trichuris_trichiura_1_001	10685141	A	T	7766	35	7801	0.995513	7793	40	7833	0.994893	7721	19	7740	0.997545	7731	37	7768	0.995237	7760	15	7775	0.998071	7726	33	7759	0.995747	7743	37	7780	0.995244	7752	37	7789	0.99525	6946	57	7003	0.991861	7150	31	7181	0.995683	7790	28	7818	0.996419	7754	32
Trichuris_trichiura_1_001	10685142	G	A	7737	46	7783	0.99409	7716	54	7770	0.99305	7704	27	7731	0.996508	7664	38	7702	0.995066	7727	36	7763	0.995363	7665	38	7703	0.995067	7680	47	7727	0.993917	7688	48	7736	0.993795	6898	29	6927	0.995813	7072	43	7115	0.993956	7724	57	7781	0.992674	7681	65
Trichuris_trichiura_1_001	10685143	A	T	7783	13	7796	0.998332	7778	15	7793	0.998075	7723	8	7731	0.998965	7697	12	7709	0.998443	7754	14	7768	0.998198	7697	12	7709	0.998443	7714	8	7722	0.998964	7727	17	7744	0.997805	6913	5	6918	0.999277	7112	9	7121	0.998736	7782	18	7800	0.997692	7742	17
Trichuris_trichiura_1_001	10685144	G	A	7780	23	7803	0.997052	7755	35	7790	0.995507	7717	19	7736	0.997544	7668	27	7695	0.996491	7738	27	7765	0.996523	7705	22	7727	0.997153	7693	21	7714	0.997278	7678	39	7717	0.994946	6896	18	6914	0.997397	7107	19	7126	0.997334	7780	27	7807	0.996542	7729	29
Trichuris_trichiura_1_001	10685145	G	A	7943	32	7975	0.995987	7914	50	7964	0.993722	7967	15	7982	0.998121	7953	26	7979	0.996741	7968	17	7985	0.997871	7950	20	7970	0.997491	7941	22	7963	0.997237	7911	36	7947	0.99547	7034	15	7049	0.997872	7261	31	7292	0.995749	7937	24	7961	0.996985	7930	27
Trichuris_trichiura_1_001	10685146	C	A	7760	39	7799	0.994999	7728	73	7801	0.990642	7740	36	7776	0.99537	7780	49	7829	0.993741	7760	36	7796	0.995382	7777	36	7813	0.995392	7808	43	7851	0.994523	7751	59	7810	0.992446	6909	42	6951	0.993958	7162	43	7205	0.994032	7802	59	7861	0.992495	7806	47
Trichuris_trichiura_1_001	10685147	G	T	7738	38	7776	0.995113	7735	41	7776	0.994727	7728	22	7750	0.997161	7755	49	7804	0.993721	7752	20	7772	0.997427	7751	37	7788	0.995249	7806	38	7844	0.995156	7752	43	7795	0.994484	6904	22	6926	0.996824	7158	18	7176	0.997492	7805	47	7852	0.994014	7790	55
Trichuris_trichiura_1_001	10685148	C	A	7730	65	7795	0.991661	7672	124	7796	0.984094	7709	58	7767	0.992533	7735	78	7813	0.990017	7738	56	7794	0.992815	7729	72	7801	0.99077	7768	72	7840	0.990816	7715	93	7808	0.988089	6863	74	6937	0.989333	7149	60	7209	0.991677	7774	86	7860	0.989059	7756	92
Trichuris_trichiura_1_001	10685149	A	C	7808	4	7812	0.999488	7795	15	7810	0.998079	7775	6	7781	0.999229	7815	13	7828	0.998339	7791	7	7798	0.999102	7806	11	7817	0.998593	7848	3	7851	0.999618	7801	13	7814	0.998336	6936	9	6945	0.998704	7209	7	7216	0.99903	7866	19	7885	0.99759	7875	12
Trichuris_trichiura_1_001	10685150	A	C	7979	13	7992	0.998373	7880	4	7884	0.999493	7956	2	7958	0.999749	7954	4	7958	0.999497	7916	3	7919	0.999621	7943	5	7948	0.999371	7950	5	7955	0.999371	7902	2	7904	0.999747	6982	3	6985	0.999571	7278	7	7285	0.999039	7981	6	7987	0.999249	7983	5
Trichuris_trichiura_1_001	10685151	A	C	7960	11	7971	0.99862	7885	6	7891	0.99924	7978	3	7981	0.999624	7956	7	7963	0.999121	7934	3	7937	0.999622	7954	6	7960	0.999246	7957	3	7960	0.999623	7894	9	7903	0.998861	6978	3	6981	0.99957	7280	6	7286	0.999177	7962	12	7974	0.998495	7949	14
Trichuris_trichiura_1_001	10685152	G	A	7940	20	7960	0.997487	7926	35	7961	0.995604	7970	17	7987	0.997872	7932	27	7959	0.996608	7966	18	7984	0.997745	7945	17	7962	0.997865	7960	13	7973	0.998369	7938	26	7964	0.996735	7045	28	7073	0.996041	7341	28	7369	0.9962	7921	23	7944	0.997105	7917	36
Trichuris_trichiura_1_001	10685153	C	A	7921	29	7950	0.996352	7925	43	7968	0.994603	7951	20	7971	0.997491	7930	23	7953	0.997108	7934	36	7970	0.995483	7930	24	7954	0.996983	7944	22	7966	0.997238	7908	46	7954	0.994217	7052	31	7083	0.995623	7354	26	7380	0.996477	7909	29	7938	0.996347	7892	40
Trichuris_trichiura_1_001	10685154	C	A	7789	47	7836	0.994002	7800	75	7875	0.990476	7788	32	7820	0.995908	7751	36	7787	0.995377	7747	42	7789	0.994608	7786	30	7816	0.996162	7767	39	7806	0.995004	7786	47	7833	0.994	6940	39	6979	0.994412	7201	43	7244	0.994064	7766	50	7816	0.993603	7768	63
Trichuris_trichiura_1_001	10685155	A	C	7803	4	7807	0.999488	7840	7	7847	0.999108	7779	3	7782	0.999614	7736	7	7743	0.999096	7735	5	7740	0.999354	7772	6	7778	0.999229	7769	8	7777	0.998971	7804	7	7811	0.999104	6958	3	6961	0.999569	7201	2	7203	0.999722	7780	11	7791	0.998588	7761	8
Trichuris_trichiura_1_001	10685156	G	A	7952	13	7965	0.998368	7927	45	7972	0.994355	7955	17	7972	0.997868	7923	21	7944	0.997356	7942	25	7967	0.996862	7941	20	7961	0.997488	7949	20	7969	0.99749	7926	33	7959	0.995854	7066	22	7088	0.996896	7290	21	7311	0.997128	7909	30	7939	0.996221	7924	24
Trichuris_trichiura_1_001	10685157	G	T	7956	26	7982	0.996743	7945	28	7973	0.996488	7979	10	7989	0.998748	7974	9	7983	0.998873	7973	16	7989	0.997997	7978	15	7993	0.998123	7972	16	7988	0.997997	7960	22	7982	0.997244	7269	12	7281	0.998352	7459	12	7471	0.998394	7961	22	7983	0.997244	7967	13
Trichuris_trichiura_1_001	10685158	C	A	7877	56	7933	0.992941	7868	88	7956	0.988939	7928	39	7967	0.995105	7853	65	7918	0.991791	7923	48	7971	0.993978	7878	37	7915	0.995325	7887	61	7948	0.992325	7878	68	7946	0.991442	7214	49	7263	0.993253	7421	45	7466	0.993973	7789	61	7850	0.992229	7790	68
Trichuris_trichiura_1_001	10685159	A	C	7937	8	7945	0.998993	7926	12	7938	0.998488	7927	5	7932	0.99937	7888	11	7899	0.998607	7917	4	7921	0.999495	7884	3	7887	0.99962	7907	7	7914	0.999115	7932	9	7941	0.998867	7244	4	7248	0.999448	7423	10	7433	0.998655	7867	15	7882	0.998097	7883	8
Trichuris_trichiura_1_001	10685160	T	A	7899	68	7967	0.991465	7897	51	7948	0.993583	7905	39	7944	0.995091	7843	68	7911	0.991404	7868	49	7917	0.993811	7859	43	7902	0.994558	7887	43	7930	0.994578	7892	48	7940	0.993955	7222	29	7251	0.996001	7395	42	7437	0.994353	7851	82	7933	0.989663	7838	87
Trichuris_trichiura_1_001	10685161	A	T	7890	8	7898	0.998987	7875	12	7887	0.998479	7881	5	7886	0.999366	7831	7	7838	0.999107	7817	1	7818	0.999872	7803	7	7810	0.999104	7839	2	7841	0.999745	7856	13	7869	0.998348	7179	8	7187	0.998887	7353	13	7366	0.998235	7927	7	7934	0.999118	7883	9
Trichuris_trichiura_1_001	10685162	A	C	7924	6	7930	0.999243	7895	5	7900	0.999367	7924	3	7927	0.999622	7858	4	7862	0.999491	7830	9	7839	0.998852	7851	2	7853	0.999745	7867	5	7872	0.999365	7882	9	7891	0.998859	7186	7	7193	0.999027	7377	5	7382	0.999323	7975	8	7983	0.998998	7910	7
Trichuris_trichiura_1_001	10685163	A	C	7925	7	7932	0.999117	7894	10	7904	0.998735	7932	2	7934	0.999748	7852	10	7862	0.998728	7839	5	7844	0.999363	7842	6	7848	0.999235	7877	4	7881	0.999492	7886	6	7892	0.99924	7193	3	7196	0.999583	7377	6	7383	0.999187	7975	7	7982	0.999123	7911	7
Trichuris_trichiura_1_001	10685164	G	A	7942	33	7975	0.995862	7848	39	7887	0.995055	7959	17	7976	0.997869	7861	24	7885	0.996956	7837	26	7863	0.996693	7836	27	7863	0.996566	7857	24	7881	0.996955	7866	34	7900	0.995696	7168	29	7197	0.995971	7357	27	7384	0.996343	7933	39	7972	0.995108	7914	43
Trichuris_trichiura_1_001	10685165	A	T	7839	10	7849	0.998726	7831	15	7846	0.998088	7853	2	7855	0.999745	7832	12	7844	0.99847	7786	2	7788	0.999743	7826	6	7832	0.999234	7798	11	7809	0.998591	7846	13	7859	0.998346	7084	5	7089	0.999295	7319	7	7326	0.999044	7893	10	7903	0.998735	7885	11
Trichuris_trichiura_1_001	10685166	A	C	7716	5	7721	0.999352	7656	4	7660	0.999478	7595	2	7597	0.999737	7630	7	7637	0.999083	7572	1	7573	0.999868	7615	4	7619	0.999475	7642	3	7645	0.999608	7633	11	7644	0.998561	6907	6	6913	0.999132	7134	7	7141	0.99902	7756	5	7761	0.999356	7792	7
Trichuris_trichiura_1_001	10685167	A	T	7967	4	7971	0.999498	7752	5	7757	0.999355	7747	2	7749	0.999742	7764	3	7767	0.999614	7688	7	7695	0.99909	7769	5	7774	0.999357	7747	3	7750	0.999613	7723	9	7732	0.998836	6971	2	6973	0.999713	7197	5	7202	0.999306	7945	4	7949	0.999497	7983	9
Trichuris_trichiura_1_001	10685168	T	A	7937	24	7961	0.996985	7713	31	7744	0.995997	7718	25	7743	0.996771	7727	33	7760	0.995747	7670	20	7690	0.997399	7743	28	7771	0.996397	7707	30	7737	0.996123	7688	45	7733	0.994181	6939	24	6963	0.996553	7177	15	7192	0.997914	7916	34	7950	0.995723	7943	36
Trichuris_trichiura_1_001	10685169	G	T	7917	38	7955	0.995223	7660	65	7725	0.991586	7708	34	7742	0.995608	7703	48	7751	0.993807	7664	23	7687	0.997008	7714	39	7753	0.99497	7702	40	7742	0.994833	7668	45	7713	0.994166	6929	28	6957	0.995975	7167	32	7199	0.995555	7894	41	7935	0.994833	7911	53
Trichuris_trichiura_1_001	10685170	C	A	7898	64	7962	0.991962	7640	112	7752	0.985552	7709	54	7763	0.993044	7665	89	7754	0.988522	7644	44	7688	0.994277	7680	105	7785	0.986513	7684	73	7757	0.990589	7649	87	7736	0.988754	6919	50	6969	0.992825	7158	49	7207	0.993201	7840	98	7938	0.987654	7870	70
Trichuris_trichiura_1_001	10685171	A	C	7953	11	7964	0.998619	7732	8	7740	0.998966	7760	1	7761	0.999871	7746	3	7749	0.999613	7660	3	7663	0.999609	7777	6	7783	0.999229	7750	4	7754	0.999484	7734	6	7740	0.999225	6940	1	6941	0.999856	7179	4	7183	0.999443	7946	7	7953	0.99912	7935	9
Trichuris_trichiura_1_001	10685172	A	T	7989	8	7997	0.999	7752	8	7760	0.998969	7798	3	7801	0.999615	7785	3	7788	0.999615	7705	2	7707	0.99974	7823	1	7824	0.999872	7778	5	7783	0.999358	7762	6	7768	0.999228	6956	1	6957	0.999856	7200	5	7205	0.999306	7984	6	7990	0.999249	7989	6
Trichuris_trichiura_1_001	10685173	A	C	7978	5	7983	0.999374	7743	8	7751	0.998968	7786	6	7792	0.99923	7797	3	7800	0.999615	7690	5	7695	0.99935	7818	6	7824	0.999233	7764	7	7771	0.999099	7760	12	7772	0.998456	6940	7	6947	0.998992	7196	5	7201	0.999306	7969	7	7976	0.999122	7977	9
Trichuris_trichiura_1_001	10685174	C	A	7949	40	7989	0.994993	7770	57	7827	0.992718	7893	32	7925	0.995962	7875	46	7921	0.994193	7776	25	7801	0.996795	7896	39	7935	0.995085	7813	33	7846	0.995794	7797	52	7849	0.993375	6939	27	6966	0.996124	7221	31	7252	0.995725	7929	54	7983	0.993236	7930	57
Trichuris_trichiura_1_001	10685175	G	A	7949	19	7968	0.997615	7817	41	7858	0.994782	7957	23	7980	0.997118	7927	30	7957	0.99623	7837	22	7859	0.997201	7938	42	7980	0.994737	7823	30	7853	0.99618	7818	44	7862	0.994403	6971	30	7001	0.995715	7262	13	7275	0.998213	7945	30	7975	0.996238	7948	19
Trichuris_trichiura_1_001	10685176	T	A	7921	21	7942	0.997356	7905	42	7947	0.994715	7934	6	7940	0.999244	7924	29	7953	0.996354	7929	22	7951	0.997233	7928	21	7949	0.997358	7914	21	7935	0.997353	7908	33	7941	0.995844	7003	19	7022	0.997294	7301	15	7316	0.99795	7910	31	7941	0.996096	7901	31
Trichuris_trichiura_1_001	10685177	G	T	7924	44	7968	0.994478	7876	65	7941	0.991815	7944	33	7977	0.995863	7930	45	7975	0.994357	7936	38	7974	0.995235	7925	37	7962	0.995353	7889	61	7950	0.992327	7906	56	7962	0.992967	7009	28	7037	0.996021	7294	31	7325	0.995768	7913	48	7961	0.993971	7912	50
Trichuris_trichiura_1_001	10685178	G	A	7960	24	7984	0.996994	7934	39	7973	0.995108	7969	21	7990	0.997372	7956	28	7984	0.996493	7950	37	7987	0.995367	7956	33	7989	0.995869	7957	30	7987	0.996244	7938	40	7978	0.994986	7057	24	7081	0.996611	7378	27	7405	0.996354	7952	31	7983	0.996117	7955	28
Trichuris_trichiura_1_001	10685179	A	T	7976	6	7982	0.999248	7964	16	7980	0.997995	7985	3	7988	0.999624	7973	6	7979	0.999248	7981	3	7984	0.999624	7985	3	7988	0.999624	7973	3	7976	0.999624	7972	7	7979	0.999123	7095	4	7099	0.999437	7397	7	7404	0.999055	7964	10	7974	0.998746	7976	3
Trichuris_trichiura_1_001	10685180	A	C	7989	5	7994	0.999375	7973	10	7983	0.998747	7991	2	7993	0.99975	7981	8	7989	0.998999	7989	5	7994	0.999375	7991	4	7995	0.9995	7989	5	7994	0.999375	7978	8	7986	0.998998	7103	4	7107	0.999437	7411	4	7415	0.999461	7979	5	7984	0.999374	7987	2
Trichuris_trichiura_1_001	10685181	A	C	7970	3	7973	0.999624	7955	13	7968	0.998368	7974	2	7976	0.999749	7960	4	7964	0.999498	7958	4	7962	0.999498	7967	1	7968	0.999874	7978	1	7979	0.999875	7959	8	7967	0.998996	7083	4	7087	0.999436	7390	4	7394	0.999459	7945	11	7956	0.998617	7970	9
Trichuris_trichiura_1_001	10685182	A	C	7978	3	7981	0.999624	7977	4	7981	0.999499	7970	8	7978	0.998997	7975	10	7985	0.998748	7978	4	7982	0.999499	7977	9	7986	0.998873	7972	8	7980	0.998997	7955	9	7964	0.99887	7124	4	7128	0.999439	7452	5	7457	0.999329	7982	7	7989	0.999124	7970	8
Trichuris_trichiura_1_001	10685183	G	A	7911	37	7948	0.995345	7918	37	7955	0.995349	7935	15	7950	0.998113	7909	38	7947	0.995218	7926	24	7950	0.996981	7911	42	7953	0.994719	7913	38	7951	0.995221	7905	40	7945	0.994965	7091	34	7125	0.995228	7404	30	7434	0.995964	7912	27	7939	0.996599	7884	44
Trichuris_trichiura_1_001	10685184	G	T	7924	20	7944	0.997482	7886	35	7921	0.995581	7936	12	7948	0.99849	7916	25	7941	0.996852	7923	16	7939	0.997985	7916	12	7928	0.998486	7905	18	7923	0.997728	7874	37	7911	0.995323	7328	24	7352	0.996736	7671	11	7682	0.998568	7936	30	7966	0.996234	7925	16
Trichuris_trichiura_1_001	10685185	C	A	7810	149	7959	0.981279	7663	268	7931	0.966209	7846	126	7972	0.984195	7774	174	7948	0.978108	7807	134	7941	0.98312600000000006	7777	166	7943	0.979101	7751	176	7927	0.977797	7736	195	7931	0.975413	7179	172	7351	0.976602	7548	138	7686	0.982045	7762	199	7961	0.975003	7763	183
Trichuris_trichiura_1_001	10685186	A	C	7932	15	7947	0.998112	7940	18	7958	0.997738	7938	13	7951	0.998365	7958	16	7974	0.997993	7948	13	7961	0.998367	7947	15	7962	0.998116	7936	12	7948	0.99849	7899	19	7918	0.9976	7337	14	7351	0.998095	7684	6	7690	0.99922	7954	16	7970	0.997992	7962	19
Trichuris_trichiura_1_001	10685187	C	A	7946	33	7979	0.995864	7908	65	7973	0.991847	7963	23	7986	0.99712	7930	53	7983	0.993361	7951	33	7984	0.995867	7949	41	7990	0.994869	7942	43	7985	0.994615	7917	63	7980	0.992105	7566	48	7614	0.993696	7915	43	7958	0.994597	7937	46	7983	0.994238	7923	50
Trichuris_trichiura_1_001	10685188	C	A	7881	37	7918	0.995327	7860	78	7938	0.990174	7900	31	7931	0.996091	7884	39	7923	0.995078	7895	39	7934	0.995084	7876	44	7920	0.994444	7876	43	7919	0.99457	7860	62	7922	0.992174	7575	35	7610	0.995401	7855	45	7900	0.994304	7872	54	7926	0.993187	7877	46
Trichuris_trichiura_1_001	10685189	A	C	7985	2	7987	0.99975	7972	10	7982	0.998747	7985	5	7990	0.999374	7981	10	7991	0.998749	7984	4	7988	0.999499	7983	4	7987	0.999499	7977	6	7983	0.999248	7976	6	7982	0.999248	7640	3	7643	0.999607	7952	5	7957	0.999372	7981	7	7988	0.999124	7983	3
Trichuris_trichiura_1_001	10685190	T	A	7959	34	7993	0.995746	7920	63	7983	0.992108	7966	26	7992	0.996747	7955	35	7990	0.99562	7958	33	7991	0.99587	7957	34	7991	0.995745	7949	35	7984	0.995616	7913	64	7977	0.991977	7611	40	7651	0.994772	7928	32	7960	0.99598	7945	37	7982	0.99536500000000006	7948	34
Trichuris_trichiura_1_001	10685191	A	T	7936	13	7949	0.998365	7921	21	7942	0.997356	7911	8	7919	0.99899	7941	14	7955	0.99824	7939	5	7944	0.999371	7933	15	7948	0.998113	7921	23	7944	0.997105	7921	11	7932	0.998613	7621	13	7634	0.998297	7926	13	7939	0.998363	7925	18	7943	0.997734	7937	20
Trichuris_trichiura_1_001	10685192	T	A	7957	19	7976	0.997618	7926	26	7952	0.99673	7933	6	7939	0.999244	7960	12	7972	0.998495	7927	14	7941	0.998237	7936	19	7955	0.997612	7927	29	7956	0.996355	7903	25	7928	0.996847	7613	18	7631	0.997641	7916	19	7935	0.997606	7934	22	7956	0.997235	7944	16
Trichuris_trichiura_1_001	10685193	T	A	7736	12	7748	0.998451	7676	16	7692	0.99792	7637	4	7641	0.999477	7726	16	7742	0.997933	7658	11	7669	0.998566	7676	17	7693	0.99779	7623	19	7642	0.997514	7668	8	7676	0.998958	7325	15	7340	0.997956	7636	10	7646	0.998692	7760	16	7776	0.997942	7775	9
Trichuris_trichiura_1_001	10685194	G	T	7689	111	7800	0.985769	7550	146	7696	0.981029	7627	65	7692	0.99155	7669	116	7785	0.9851	7636	72	7708	0.990659	7613	92	7705	0.98806	7550	103	7653	0.986541	7573	101	7674	0.986839	7221	105	7326	0.985667	7545	101	7646	0.98679	7724	117	7841	0.985078	7677	110
Trichuris_trichiura_1_001	10685195	A	C	7799	5	7804	0.999359	7682	14	7696	0.998181	7668	2	7670	0.999739	7770	11	7781	0.998586	7691	7	7698	0.999091	7713	3	7716	0.999611	7638	10	7648	0.998692	7665	15	7680	0.998047	7326	10	7336	0.998637	7615	11	7626	0.998558	7837	3	7840	0.999617	7792	3
Trichuris_trichiura_1_001	10685196	C	A	7917	33	7950	0.995849	7717	61	7778	0.992157	7824	17	7841	0.997832	7850	32	7882	0.99594	7816	12	7828	0.998467	7807	28	7835	0.996426	7615	46	7661	0.993996	7638	53	7691	0.993109	7310	34	7344	0.99537	7614	26	7640	0.996597	7930	34	7964	0.995731	7887	33
Trichuris_trichiura_1_001	10685197	T	A	7713	18	7731	0.997672	7466	22	7488	0.997062	7555	5	7560	0.999339	7612	9	7621	0.998819	7522	13	7535	0.998275	7595	10	7605	0.998685	7361	7	7368	0.99905	7385	11	7396	0.998513	7101	13	7114	0.998173	7338	10	7348	0.998639	7745	8	7753	0.998968	7714	13
Trichuris_trichiura_1_001	10685198	G	T	7761	30	7791	0.996149	7421	61	7482	0.991847	7590	25	7615	0.996717	7596	35	7631	0.995413	7513	23	7536	0.996948	7611	26	7637	0.996596	7311	47	7358	0.993612	7352	38	7390	0.994858	7035	33	7068	0.995331	7301	35	7336	0.995229	7747	42	7789	0.994608	7736	36
Trichuris_trichiura_1_001	10685199	C	A	7758	19	7777	0.997557	7434	41	7475	0.994515	7586	15	7601	0.998027	7592	30	7622	0.996064	7518	12	7530	0.998406	7607	25	7632	0.996724	7307	28	7335	0.996183	7320	35	7355	0.995241	7005	31	7036	0.995594	7276	23	7299	0.996849	7765	27	7792	0.996535	7736	23
Trichuris_trichiura_1_001	10685200	C	A	7734	38	7772	0.995111	7402	60	7462	0.991959	7577	19	7596	0.997499	7572	41	7613	0.994614	7489	40	7529	0.994687	7574	43	7617	0.994355	7277	43	7320	0.994126	7303	47	7350	0.993605	6986	39	7025	0.994448	7259	31	7290	0.995748	7746	55	7801	0.99295	7729	40
Trichuris_trichiura_1_001	10685201	A	C	7814	4	7818	0.999488	7464	7	7471	0.999063	7656	0	7656	1	7633	4	7637	0.999476	7559	4	7563	0.999471	7639	4	7643	0.999477	7329	4	7333	0.999455	7378	4	7382	0.999458	7033	4	7037	0.999432	7295	4	7299	0.999452	7863	6	7869	0.999238	7822	4
Trichuris_trichiura_1_001	10685202	G	A	7840	16	7856	0.997963	7426	30	7456	0.995976	7682	7	7689	0.99909	7600	19	7619	0.997506	7554	18	7572	0.997623	7642	22	7664	0.997129	7313	23	7336	0.996865	7343	26	7369	0.996472	7013	19	7032	0.997298	7255	17	7272	0.997662	7847	36	7883	0.995433	7794	25
Trichuris_trichiura_1_001	10685203	C	A	7859	38	7897	0.995188	7444	57	7501	0.992401	7684	29	7713	0.99624	7619	45	7664	0.994128	7530	36	7566	0.995242	7655	40	7695	0.994802	7324	32	7356	0.99565	7325	49	7374	0.993355	7006	40	7046	0.994323	7247	44	7291	0.993965	7903	41	7944	0.994839	7855	43
Trichuris_trichiura_1_001	10685204	T	A	7882	13	7895	0.998353	7477	21	7498	0.997199	7704	9	7713	0.998833	7651	13	7664	0.998304	7539	13	7552	0.998279	7682	10	7692	0.9987	7352	12	7364	0.99837	7357	16	7373	0.99783	7035	13	7048	0.998156	7276	8	7284	0.998902	7944	14	7958	0.998241	7891	13
Trichuris_trichiura_1_001	10685205	T	A	7813	17	7830	0.997829	7422	19	7441	0.997447	7642	7	7649	0.999085	7587	14	7601	0.998158	7458	17	7475	0.997726	7599	20	7619	0.997375	7292	11	7303	0.998494	7297	20	7317	0.997267	6987	20	7007	0.997146	7212	14	7226	0.998063	7874	20	7894	0.997466	7826	17
Trichuris_trichiura_1_001	10685206	C	A	7952	30	7982	0.996242	7446	43	7489	0.994258	7778	21	7799	0.997307	7674	35	7709	0.99546	7543	19	7562	0.997487	7675	32	7707	0.995848	7323	17	7340	0.997684	7339	33	7372	0.995524	7009	26	7035	0.996304	7227	20	7247	0.99724	7938	42	7980	0.994737	7953	30
Trichuris_trichiura_1_001	10685207	C	A	7949	16	7965	0.997991	7442	42	7484	0.994388	7744	26	7770	0.996654	7656	31	7687	0.995967	7517	25	7542	0.996685	7674	19	7693	0.99753	7285	34	7319	0.995355	7316	27	7343	0.996323	6988	34	7022	0.995158	7202	28	7230	0.996127	7938	26	7964	0.996735	7936	24
Trichuris_trichiura_1_001	10685208	G	A	7925	39	7964	0.995103	7443	37	7480	0.995053	7758	31	7789	0.99602	7671	33	7704	0.995717	7520	25	7545	0.996687	7678	47	7725	0.993916	7300	31	7331	0.995771	7308	38	7346	0.994827	6998	24	7022	0.996582	7207	16	7223	0.997785	7938	32	7970	0.995985	7930	46
Trichuris_trichiura_1_001	10685209	C	A	7848	142	7990	0.982228	7334	191	7525	0.974618	7719	95	7814	0.987842	7600	159	7759	0.979508	7453	128	7581	0.983116	7614	157	7771	0.979797	7223	151	7374	0.979523	7231	149	7380	0.97981	6915	132	7047	0.981269	7158	95	7253	0.986902	7831	148	7979	0.981451	7832	157
Trichuris_trichiura_1_001	10685210	A	C	7958	8	7966	0.998996	7547	8	7555	0.998941	7793	7	7800	0.999103	7745	5	7750	0.999355	7571	5	7576	0.99934	7771	5	7776	0.999357	7363	7	7370	0.99905	7379	8	7387	0.998917	7039	2	7041	0.999716	7241	5	7246	0.99931	7963	6	7969	0.999247	7960	5
Trichuris_trichiura_1_001	10685211	A	C	7992	2	7994	0.99975	7632	6	7638	0.999214	7982	3	7985	0.999624	7903	3	7906	0.999621	7704	5	7709	0.999351	7947	0	7947	1	7498	3	7501	0.9996	7503	5	7508	0.99933399999999994	7090	3	7093	0.999577	7319	3	7322	0.99959	7987	3	7990	0.999625	7979	5
Trichuris_trichiura_1_001	10685212	A	C	7986	6	7992	0.999249	7625	10	7635	0.99869	7975	6	7981	0.999248	7901	4	7905	0.999494	7703	5	7708	0.999351	7931	11	7942	0.998615	7494	6	7500	0.9992	7480	11	7491	0.998532	7082	7	7089	0.999013	7304	9	7313	0.998769	7965	6	7971	0.999247	7969	8
Trichuris_trichiura_1_001	10685213	T	A	7943	25	7968	0.996862	7627	28	7655	0.996342	7967	22	7989	0.997246	7879	45	7924	0.994321	7724	22	7746	0.99716	7940	36	7976	0.995486	7472	30	7502	0.996001	7455	20	7475	0.997324	7074	22	7096	0.9969	7292	21	7313	0.997128	7934	36	7970	0.995483	7930	40
Trichuris_trichiura_1_001	10685214	C	A	7920	37	7957	0.99535	7550	72	7622	0.990554	7953	30	7983	0.996242	7820	67	7887	0.991505	7686	37	7723	0.995209	7891	59	7950	0.992579	7428	60	7488	0.991987	7411	54	7465	0.992766	7030	43	7073	0.993921	7255	39	7294	0.994653	7880	67	7947	0.991569	7870	70
Trichuris_trichiura_1_001	10685215	A	C	7914	5	7919	0.999369	7578	8	7586	0.998945	7925	3	7928	0.999622	7829	11	7840	0.998597	7663	6	7669	0.999218	7886	6	7892	0.99924	7429	11	7440	0.998522	7418	5	7423	0.999326	7030	3	7033	0.999573	7266	6	7272	0.999175	7899	11	7910	0.998609	7896	6
Trichuris_trichiura_1_001	10685216	G	A	7958	19	7977	0.997618	7957	26	7983	0.996743	7978	10	7988	0.998748	7953	20	7973	0.997492	7969	11	7980	0.998622	7974	14	7988	0.998247	7959	22	7981	0.997243	7923	22	7945	0.997231	7330	13	7343	0.99823	7644	15	7659	0.998042	7961	22	7983	0.997244	7951	24
Trichuris_trichiura_1_001	10685217	C	A	7962	33	7995	0.995872	7935	44	7979	0.994486	7965	18	7983	0.997745	7950	41	7991	0.994869	7971	21	7992	0.997372	7947	38	7985	0.995241	7957	32	7989	0.995994	7918	37	7955	0.995349	7318	33	7351	0.995511	7655	14	7669	0.998174	7943	50	7993	0.993745	7942	38
Trichuris_trichiura_1_001	10685218	A	C	7966	15	7981	0.998121	7978	8	7986	0.998998	7986	4	7990	0.999499	7970	8	7978	0.998997	7992	4	7996	0.9995	7990	4	7994	0.9995	7980	6	7986	0.999249	7951	10	7961	0.998744	7347	8	7355	0.998912	7678	1	7679	0.99987	7978	7	7985	0.999123	7980	6
Trichuris_trichiura_1_001	10685219	T	A	7975	19	7994	0.997623	7946	34	7980	0.995739	7979	14	7993	0.998248	7956	28	7984	0.996493	7974	14	7988	0.998247	7966	24	7990	0.996996	7968	23	7991	0.997122	7955	28	7983	0.996493	7354	23	7377	0.996882	7681	16	7697	0.997921	7959	23	7982	0.997119	7966	25
Trichuris_trichiura_1_001	10685220	T	A	7916	14	7930	0.998235	7879	21	7900	0.997342	7930	7	7937	0.999118	7888	18	7906	0.997723	7896	9	7905	0.998861	7893	18	7911	0.997725	7875	11	7886	0.998605	7872	18	7890	0.997719	7271	13	7284	0.998215	7595	11	7606	0.998554	7930	14	7944	0.998238	7914	15
Trichuris_trichiura_1_001	10685221	C	A	7917	57	7974	0.992852	7892	84	7976	0.989468	7948	44	7992	0.994494	7912	70	7982	0.99123000000000006	7945	46	7991	0.994244	7906	76	7982	0.990479	7924	60	7984	0.992485	7922	55	7977	0.993105	7365	49	7414	0.993391	7716	46	7762	0.994074	7904	80	7984	0.98998	7905	79
Trichuris_trichiura_1_001	10685222	A	C	7969	5	7974	0.999373	7978	7	7985	0.999123	7965	3	7968	0.999623	7980	7	7987	0.999124	7970	5	7975	0.999373	7969	4	7973	0.999498	7977	6	7983	0.999248	7977	5	7982	0.999374	7398	6	7404	0.99919	7744	8	7752	0.998968	7981	4	7985	0.999499	7967	10
Trichuris_trichiura_1_001	10685223	A	C	7978	3	7981	0.999624	7982	7	7989	0.999124	7990	2	7992	0.99975	7987	7	7994	0.999124	7986	5	7991	0.999374	7979	4	7983	0.999499	7986	5	7991	0.999374	7992	2	7994	0.99975	7408	4	7412	0.99946	7749	7	7756	0.999097	7996	1	7997	0.999875	7988	5
Trichuris_trichiura_1_001	10685224	C	A	7944	27	7971	0.996613	7934	48	7982	0.993986	7970	21	7991	0.997372	7950	30	7980	0.996241	7968	21	7989	0.997371	7955	24	7979	0.996992	7951	28	7979	0.996491	7951	34	7985	0.995742	7367	33	7400	0.995541	7734	25	7759	0.996778	7941	35	7976	0.995612	7941	40
Trichuris_trichiura_1_001	10685225	T	A	7637	9	7646	0.998823	7652	21	7673	0.997263	7573	10	7583	0.998681	7602	17	7619	0.997769	7497	12	7509	0.998402	7605	21	7626	0.997246	7575	21	7596	0.997235	7614	20	7634	0.99738	7057	18	7075	0.997456	7358	15	7373	0.997966	7544	15	7559	0.998016	7573	14
Trichuris_trichiura_1_001	10685226	G	T	7914	55	7969	0.993098	7905	50	7955	0.993715	7949	32	7981	0.99599	7927	46	7973	0.994231	7944	31	7975	0.996113	7921	39	7960	0.995101	7919	41	7960	0.994849	7904	55	7959	0.99309	7254	36	7290	0.995062	7575	31	7606	0.995924	7941	38	7979	0.995237	7922	44
Trichuris_trichiura_1_001	10685227	A	T	7981	6	7987	0.999249	7972	8	7980	0.998997	7980	2	7982	0.999749	7971	7	7978	0.999123	7985	3	7988	0.999624	7968	10	7978	0.998747	7976	5	7981	0.999374	7981	1	7982	0.999875	7299	7	7306	0.999042	7609	7	7616	0.999081	7984	6	7990	0.999249	7977	5
Trichuris_trichiura_1_001	10685228	C	A	7957	35	7992	0.995621	7935	51	7986	0.993614	7969	23	7992	0.997122	7950	37	7987	0.995367	7967	23	7990	0.997121	7942	44	7986	0.99449	7947	40	7987	0.994992	7942	45	7987	0.994366	7306	38	7344	0.994826	7617	24	7641	0.996859	7948	31	7979	0.996115	7944	35
Trichuris_trichiura_1_001	10685229	C	A	7937	43	7980	0.994612	7908	83	7991	0.989613	7957	25	7982	0.996868	7939	48	7987	0.99399	7959	31	7990	0.99612	7942	43	7985	0.994615	7945	44	7989	0.994492	7929	49	7978	0.993858	7310	38	7348	0.994829	7615	37	7652	0.995165	7931	54	7985	0.993237	7917	64
Trichuris_trichiura_1_001	10685230	A	C	7850	12	7862	0.998474	7841	12	7853	0.998472	7800	3	7803	0.999616	7829	4	7833	0.999489	7823	7	7830	0.999106	7848	6	7854	0.999236	7842	9	7851	0.998854	7861	6	7867	0.999237	7215	4	7219	0.999446	7491	4	7495	0.999466	7810	7	7817	0.999105	7817	10
Trichuris_trichiura_1_001	10685231	G	A	7972	13	7985	0.998372	7946	28	7974	0.996489	7969	12	7981	0.998496	7964	21	7985	0.99737	7970	13	7983	0.998372	7963	18	7981	0.997745	7969	14	7983	0.998246	7964	12	7976	0.998495	7296	13	7309	0.998221	7601	13	7614	0.998293	7969	15	7984	0.998121	7963	17
Trichuris_trichiura_1_001	10685232	G	A	7961	18	7979	0.997744	7959	17	7976	0.997869	7963	19	7982	0.99762	7957	13	7970	0.998369	7977	11	7988	0.998623	7974	12	7986	0.998497	7966	13	7979	0.998371	7955	22	7977	0.997242	7286	22	7308	0.99699	7605	20	7625	0.997377	7961	16	7977	0.997994	7955	25
Trichuris_trichiura_1_001	10685233	A	T	7970	6	7976	0.999248	7972	10	7982	0.998747	7988	2	7990	0.99975	7977	12	7989	0.998498	7979	7	7986	0.999123	7977	10	7987	0.998748	7979	9	7988	0.998873	7979	6	7985	0.999249	7351	8	7359	0.998913	7678	8	7686	0.998959	7971	12	7983	0.998497	7980	6
Trichuris_trichiura_1_001	10685234	A	T	7981	5	7986	0.999374	7987	4	7991	0.999499	7991	3	7994	0.999625	7979	6	7985	0.999249	7984	5	7989	0.999374	7988	4	7992	0.999499	7993	2	7995	0.99975	7985	1	7986	0.999875	7411	4	7415	0.999461	7752	2	7754	0.999742	7975	9	7984	0.998873	7977	6
Trichuris_trichiura_1_001	10685235	A	C	7827	4	7831	0.999489	7727	11	7738	0.998578	7693	2	7695	0.99974	7725	8	7733	0.998965	7679	12	7691	0.99844	7743	10	7753	0.99871	7747	6	7753	0.999226	7693	12	7705	0.998443	7199	6	7205	0.999167	7536	5	7541	0.999337	7803	11	7814	0.998592	7818	9
Trichuris_trichiura_1_001	10685236	G	T	7962	10	7972	0.998746	7949	18	7967	0.997741	7965	18	7983	0.997745	7955	20	7975	0.997492	7967	15	7982	0.998121	7955	17	7972	0.997868	7966	16	7982	0.997995	7940	22	7962	0.997237	7458	14	7472	0.998126	7908	17	7925	0.997855	7958	19	7977	0.997618	7948	19
Trichuris_trichiura_1_001	10685237	C	A	7922	20	7942	0.997482	7903	33	7936	0.995842	7936	13	7949	0.998365	7939	26	7965	0.996736	7926	13	7939	0.998363	7929	14	7943	0.998237	7908	22	7930	0.997226	7894	28	7922	0.996466	7415	27	7442	0.996372	7851	24	7875	0.996952	7942	20	7962	0.997488	7944	21
Trichuris_trichiura_1_001	10685238	G	T	7939	18	7957	0.997738	7897	25	7922	0.996844	7941	18	7959	0.997738	7940	30	7970	0.996236	7927	14	7941	0.998237	7925	21	7946	0.997357	7905	18	7923	0.997728	7901	27	7928	0.996594	7423	20	7443	0.997313	7862	20	7882	0.997463	7948	22	7970	0.99724	7952	26
Trichuris_trichiura_1_001	10685239	T	A	7976	4	7980	0.999499	7930	10	7940	0.998741	7977	9	7986	0.998873	7963	12	7975	0.998495	7952	3	7955	0.999623	7961	9	7970	0.998871	7924	9	7933	0.998865	7937	9	7946	0.998867	7444	13	7457	0.998257	7889	5	7894	0.999367	7979	5	7984	0.999374	7976	13
Trichuris_trichiura_1_001	10685240	A	T	7826	5	7831	0.999362	7816	12	7828	0.998467	7821	7	7828	0.999106	7822	3	7825	0.999617	7798	5	7803	0.999359	7804	11	7815	0.998592	7800	7	7807	0.999103	7810	11	7821	0.998594	7256	14	7270	0.998074	7731	6	7737	0.999225	7837	12	7849	0.998471	7845	11
Trichuris_trichiura_1_001	10685241	G	T	7951	22	7973	0.997241	7950	23	7973	0.997115	7962	20	7982	0.997494	7953	24	7977	0.996991	7957	18	7975	0.997743	7961	20	7981	0.997494	7946	24	7970	0.996989	7943	19	7962	0.997614	7366	23	7389	0.996887	7836	22	7858	0.9972	7951	28	7979	0.996491	7937	35
Trichuris_trichiura_1_001	10685242	G	T	7957	23	7980	0.997118	7956	27	7983	0.996618	7982	15	7997	0.998124	7965	24	7989	0.996996	7973	22	7995	0.997248	7958	31	7989	0.99612	7963	24	7987	0.996995	7962	24	7986	0.996995	7373	22	7395	0.997025	7856	18	7874	0.997714	7955	27	7982	0.996617	7961	26
Trichuris_trichiura_1_001	10685243	C	A	7919	61	7980	0.992356	7887	91	7978	0.988594	7935	55	7990	0.993116	7903	71	7974	0.991096	7936	44	7980	0.994486	7931	57	7988	0.992864	7907	72	7979	0.990976	7907	74	7981	0.990728	7285	105	7390	0.985792	7759	108	7867	0.986272	7911	71	7982	0.991105	7911	64
Trichuris_trichiura_1_001	10685244	A	T	7900	6	7906	0.999241	7927	10	7937	0.99874	7901	8	7909	0.998988	7912	7	7919	0.999116	7886	3	7889	0.99962	7886	10	7896	0.998734	7906	3	7909	0.999621	7894	8	7902	0.998988	7329	6	7335	0.999182	7781	5	7786	0.999358	7918	9	7927	0.998865	7922	10
Trichuris_trichiura_1_001	10685245	T	A	7714	12	7726	0.998447	7705	16	7721	0.997928	7658	8	7666	0.998956	7727	10	7737	0.998708	7646	8	7654	0.998955	7719	13	7732	0.998319	7709	14	7723	0.998187	7679	22	7701	0.997143	7047	20	7067	0.99717	7429	17	7446	0.997717	7765	21	7786	0.997303	7769	17
Trichuris_trichiura_1_001	10685246	G	T	7712	50	7762	0.993558	7624	83	7707	0.989231	7639	44	7683	0.994273	7688	61	7749	0.992128	7623	40	7663	0.99478	7687	47	7734	0.993923	7689	44	7733	0.99431	7635	68	7703	0.991172	7007	55	7062	0.992212	7389	46	7435	0.993813	7738	78	7816	0.99002	7707	78
Trichuris_trichiura_1_001	10685247	T	A	7977	6	7983	0.999248	7913	8	7921	0.99899	7994	1	7995	0.999875	7980	7	7987	0.999124	7977	6	7983	0.999248	7981	8	7989	0.998999	7905	1	7906	0.999874	7899	7	7906	0.999115	7164	7	7171	0.999024	7561	11	7572	0.998547	7979	4	7983	0.999499	7978	4
Trichuris_trichiura_1_001	10685248	C	A	7940	24	7964	0.996986	7903	37	7940	0.99534	7953	19	7972	0.997617	7936	18	7954	0.997737	7961	14	7975	0.998245	7921	26	7947	0.996728	7882	16	7898	0.997974	7899	23	7922	0.997097	7136	26	7162	0.99637	7572	28	7600	0.996316	7926	26	7952	0.99673	7932	18
Trichuris_trichiura_1_001	10685249	G	T	7963	16	7979	0.997995	7916	30	7946	0.996225	7966	13	7979	0.998371	7953	21	7974	0.997366	7972	15	7987	0.998122	7943	20	7963	0.997488	7875	27	7902	0.996583	7905	27	7932	0.996596	7155	23	7178	0.996796	7583	15	7598	0.998026	7937	36	7973	0.995485	7957	20
Trichuris_trichiura_1_001	10685250	T	G	7865	8	7873	0.998984	7857	14	7871	0.998221	7843	3	7846	0.999618	7889	5	7894	0.999367	7816	4	7820	0.999488	7862	4	7866	0.999491	7795	9	7804	0.998847	7867	4	7871	0.999492	7059	1	7060	0.999858	7462	5	7467	0.99933	7890	7	7897	0.999114	7897	10
Trichuris_trichiura_1_001	10685251	T	A	7872	3	7875	0.999619	7873	5	7878	0.999365	7849	3	7852	0.999618	7896	2	7898	0.999747	7826	2	7828	0.999745	7861	6	7867	0.999237	7792	7	7799	0.999102	7868	8	7876	0.998984	7053	6	7059	0.99915	7470	2	7472	0.999732	7899	6	7905	0.999241	7903	4
Trichuris_trichiura_1_001	10685252	A	T	7990	2	7992	0.99975	7969	11	7980	0.998622	7985	6	7991	0.999249	7978	8	7986	0.998998	7980	7	7987	0.999124	7971	8	7979	0.998997	7983	8	7991	0.998999	7972	6	7978	0.999248	7177	7	7184	0.999026	7603	5	7608	0.999343	7973	10	7983	0.998747	7970	7
Trichuris_trichiura_1_001	10685253	C	A	7939	24	7963	0.996986	7917	48	7965	0.993974	7954	28	7982	0.996492	7922	36	7958	0.995476	7944	25	7969	0.996863	7926	35	7961	0.995604	7941	26	7967	0.996737	7936	34	7970	0.995734	7370	38	7408	0.99487	7846	44	7890	0.994423	7903	44	7947	0.994463	7915	36
Trichuris_trichiura_1_001	10685254	T	A	7897	14	7911	0.99823	7928	7	7935	0.999118	7938	12	7950	0.998491	7911	18	7929	0.99773	7926	12	7938	0.998488	7929	13	7942	0.998363	7909	17	7926	0.997855	7928	18	7946	0.997735	7357	13	7370	0.998236	7825	20	7845	0.997451	7908	16	7924	0.997981	7916	12
Trichuris_trichiura_1_001	10685255	C	A	7958	19	7977	0.997618	7952	22	7974	0.997241	7969	11	7980	0.998622	7966	20	7986	0.997496	7964	13	7977	0.99837	7955	19	7974	0.997617	7950	29	7979	0.996365	7956	22	7978	0.997242	7362	25	7387	0.996616	7854	22	7876	0.997207	7950	18	7968	0.997741	7941	23
Trichuris_trichiura_1_001	10685256	C	A	7768	22	7790	0.997176	7751	31	7782	0.996016	7695	22	7717	0.997149	7763	20	7783	0.99743	7710	13	7723	0.998317	7743	33	7776	0.995756	7753	16	7769	0.997941	7786	15	7801	0.998077	7162	21	7183	0.997076	7676	34	7710	0.99559	7736	17	7753	0.997807	7732	16
Trichuris_trichiura_1_001	10685257	A	T	7952	5	7957	0.999372	7950	5	7955	0.999371	7961	4	7965	0.999498	7956	10	7966	0.998745	7964	6	7970	0.999247	7956	6	7962	0.999246	7949	3	7952	0.999623	7933	12	7945	0.99849	7262	6	7268	0.999174	7794	8	7802	0.998975	7953	6	7959	0.999246	7970	1
Trichuris_trichiura_1_001	10685258	G	A	7950	22	7972	0.99724	7897	37	7934	0.995337	7958	17	7975	0.997868	7930	32	7962	0.995981	7944	24	7968	0.996988	7932	32	7964	0.995982	7913	26	7939	0.996725	7915	23	7938	0.997103	7228	32	7260	0.995592	7763	22	7785	0.997174	7933	25	7958	0.996859	7935	31
Trichuris_trichiura_1_001	10685259	A	C	7973	12	7985	0.998497	7965	16	7981	0.997995	7977	3	7980	0.999624	7958	14	7972	0.998244	7978	3	7981	0.999624	7976	5	7981	0.999374	7969	14	7983	0.998246	7965	13	7978	0.998371	7282	9	7291	0.998766	7826	10	7836	0.998724	7949	15	7964	0.998117	7967	13
Trichuris_trichiura_1_001	10685260	C	A	7963	28	7991	0.996496	7916	70	7986	0.991235	7973	24	7997	0.996999	7947	46	7993	0.994245	7964	30	7994	0.996247	7952	41	7993	0.994871	7935	52	7987	0.993489	7953	41	7994	0.994871	7255	55	7310	0.992476	7791	61	7852	0.992231	7947	40	7987	0.994992	7947	45
Trichuris_trichiura_1_001	10685261	A	T	7840	9	7849	0.998853	7856	15	7871	0.998094	7821	13	7834	0.998341	7820	17	7837	0.997831	7807	10	7817	0.998721	7804	15	7819	0.998082	7843	10	7853	0.998727	7812	11	7823	0.998594	7169	11	7180	0.998468	7714	7	7721	0.999093	7817	15	7832	0.998085	7838	14
Trichuris_trichiura_1_001	10685262	T	A	7695	7	7702	0.999091	7725	11	7736	0.998578	7707	6	7713	0.999222	7714	6	7720	0.999223	7660	7	7667	0.999087	7669	9	7678	0.998828	7679	7	7686	0.999089	7653	16	7669	0.997914	7001	9	7010	0.998716	7478	11	7489	0.998531	7781	8	7789	0.998973	7787	10
Trichuris_trichiura_1_001	10685263	G	T	7675	54	7729	0.993013	7645	79	7724	0.989772	7700	25	7725	0.996764	7657	74	7731	0.990428	7619	48	7667	0.993739	7609	63	7672	0.991788	7615	72	7687	0.990634	7612	58	7670	0.992438	6935	58	6993	0.991706	7419	54	7473	0.992774	7718	71	7789	0.990885	7739	71
Trichuris_trichiura_1_001	10685264	G	T	7699	34	7733	0.995603	7694	37	7731	0.995214	7692	30	7722	0.996115	7698	39	7737	0.994959	7630	38	7668	0.995044	7635	36	7671	0.995307	7656	35	7691	0.995449	7643	40	7683	0.994794	6971	38	7009	0.994578	7445	30	7475	0.995987	7761	50	7811	0.993599	7781	46
Trichuris_trichiura_1_001	10685265	T	A	7863	4	7867	0.999492	7809	9	7818	0.998849	7769	2	7771	0.999743	7842	9	7851	0.998854	7702	2	7704	0.99974	7766	5	7771	0.999357	7746	2	7748	0.999742	7741	9	7750	0.998839	7032	10	7042	0.99858	7530	6	7536	0.999204	7961	12	7973	0.998495	7947	9
Trichuris_trichiura_1_001	10685266	T	A	7722	10	7732	0.998707	7679	18	7697	0.997661	7608	6	7614	0.999212	7703	11	7714	0.998574	7535	10	7545	0.998675	7620	12	7632	0.998428	7605	15	7620	0.998031	7639	15	7654	0.99804	6910	9	6919	0.998699	7403	15	7418	0.997978	7824	8	7832	0.998979	7811	15
Trichuris_trichiura_1_001	10685267	G	T	7822	37	7859	0.995292	7646	66	7712	0.991442	7736	32	7768	0.995881	7727	48	7775	0.993826	7597	34	7631	0.995544	7681	40	7721	0.994819	7620	38	7658	0.995038	7636	44	7680	0.994271	6868	56	6924	0.991912	7415	26	7441	0.996506	7869	56	7925	0.992934	7823	53
Trichuris_trichiura_1_001	10685268	C	A	7880	57	7937	0.992818	7647	83	7730	0.989263	7765	30	7795	0.996151	7753	58	7811	0.992575	7616	28	7644	0.996337	7716	53	7769	0.993178	7632	55	7687	0.992845	7627	73	7700	0.990519	6894	55	6949	0.992085	7409	52	7461	0.99303	7892	65	7957	0.991831	7893	59
Trichuris_trichiura_1_001	10685269	C	A	7911	31	7942	0.996097	7679	56	7735	0.99276	7774	19	7793	0.997562	7771	51	7822	0.99348	7626	18	7644	0.997645	7760	37	7797	0.995255	7661	31	7692	0.99597	7643	56	7699	0.992726	6901	45	6946	0.993521	7419	32	7451	0.995705	7942	34	7976	0.995737	7932	34
Trichuris_trichiura_1_001	10685270	G	A	7918	42	7960	0.994724	7677	44	7721	0.994301	7777	19	7796	0.997563	7772	42	7814	0.994625	7619	24	7643	0.99686	7756	27	7783	0.996531	7653	28	7681	0.996355	7663	36	7699	0.995324	6900	28	6928	0.995958	7417	26	7443	0.996507	7934	41	7975	0.994859	7922	47
Trichuris_trichiura_1_001	10685271	A	T	7916	11	7927	0.998612	7767	8	7775	0.998971	7766	6	7772	0.999228	7826	14	7840	0.998214	7629	8	7637	0.998952	7808	11	7819	0.998593	7661	4	7665	0.999478	7679	21	7700	0.997273	6902	14	6916	0.997976	7405	10	7415	0.998651	7926	15	7941	0.998111	7902	17
Trichuris_trichiura_1_001	10685272	A	T	7972	3	7975	0.999624	7779	9	7788	0.998844	7817	5	7822	0.999361	7881	6	7887	0.999239	7673	8	7681	0.998958	7844	11	7855	0.9986	7688	10	7698	0.998701	7708	10	7718	0.998704	6914	4	6918	0.999422	7415	4	7419	0.999461	7971	13	7984	0.998372	7956	7
Trichuris_trichiura_1_001	10685273	A	C	7992	2	7994	0.99975	7798	9	7807	0.998847	7881	2	7883	0.999746	7914	15	7929	0.998108	7720	11	7731	0.998577	7875	14	7889	0.998225	7720	2	7722	0.999741	7751	8	7759	0.998969	6920	6	6926	0.999134	7428	6	7434	0.999193	7976	10	7986	0.998748	7973	18
Trichuris_trichiura_1_001	10685274	C	A	7925	53	7978	0.993357	7732	84	7816	0.989253	7863	48	7911	0.993932	7867	82	7949	0.989684	7723	38	7761	0.995104	7847	75	7922	0.990533	7689	55	7744	0.992898	7718	48	7766	0.993819	6856	70	6926	0.989893	7380	53	7433	0.99287	7899	70	7969	0.991216	7913	55
Trichuris_trichiura_1_001	10685275	C	A	7918	59	7977	0.992604	7728	91	7819	0.988362	7865	48	7913	0.993934	7862	77	7939	0.990301	7711	49	7760	0.993686	7861	65	7926	0.991799	7678	62	7740	0.99199	7709	72	7781	0.990747	6843	58	6901	0.991595	7370	49	7419	0.993395	7902	69	7971	0.991344	7888	81
Trichuris_trichiura_1_001	10685276	A	C	7977	2	7979	0.999749	7822	4	7826	0.999489	7884	2	7886	0.999746	7914	5	7919	0.999369	7731	6	7737	0.999225	7927	3	7930	0.999622	7716	4	7720	0.999482	7761	6	7767	0.999228	6877	4	6881	0.999419	7395	2	7397	0.99973	7960	8	7968	0.998996	7970	7
Trichuris_trichiura_1_001	10685277	A	T	7984	3	7987	0.999624	7829	5	7834	0.999362	7893	0	7893	1	7917	7	7924	0.999117	7742	5	7747	0.999355	7934	1	7935	0.999874	7722	1	7723	0.999871	7770	3	7773	0.999614	6877	7	6884	0.998983	7391	2	7393	0.999729	7972	6	7978	0.999248	7979	4
Trichuris_trichiura_1_001	10685278	A	T	7975	10	7985	0.998748	7824	8	7832	0.998979	7888	10	7898	0.998734	7918	11	7929	0.998613	7744	7	7751	0.999097	7924	12	7936	0.998488	7722	4	7726	0.999482	7756	15	7771	0.99807	6874	8	6882	0.998838	7382	6	7388	0.999188	7970	17	7987	0.997872	7966	14
Trichuris_trichiura_1_001	10685279	T	A	7969	24	7993	0.996997	7846	34	7880	0.995685	7969	22	7991	0.997247	7945	44	7989	0.994492	7807	31	7838	0.996045	7942	45	7987	0.994366	7740	31	7771	0.996011	7776	24	7800	0.996923	6863	34	6897	0.99507	7384	38	7422	0.99488	7957	36	7993	0.995496	7952	31
Trichuris_trichiura_1_001	10685280	G	A	7914	40	7954	0.994971	7819	61	7880	0.992259	7936	28	7964	0.996484	7867	46	7913	0.994187	7840	29	7869	0.996315	7886	27	7913	0.996588	7752	49	7801	0.993719	7788	36	7824	0.995399	6836	31	6867	0.995486	7365	22	7387	0.997022	7884	38	7922	0.995203	7894	32
Trichuris_trichiura_1_001	10685281	A	T	7960	12	7972	0.998495	7972	7	7979	0.999123	7969	7	7976	0.999122	7967	9	7976	0.998872	7959	13	7972	0.998369	7972	12	7984	0.998497	7963	9	7972	0.998871	7971	8	7979	0.998997	7043	7	7050	0.999007	7579	4	7583	0.999473	7972	12	7984	0.998497	7960	13
Trichuris_trichiura_1_001	10685282	T	A	7936	25	7961	0.99686	7926	36	7962	0.995479	7947	15	7962	0.998116	7918	35	7953	0.995599	7947	11	7958	0.998618	7937	23	7960	0.997111	7923	34	7957	0.995727	7919	31	7950	0.996101	7005	18	7023	0.997437	7533	23	7556	0.996956	7947	24	7971	0.996989	7931	23
Trichuris_trichiura_1_001	10685283	T	A	7973	16	7989	0.997997	7965	18	7983	0.997745	7965	10	7975	0.998746	7965	17	7982	0.99787	7958	15	7973	0.998119	7957	13	7970	0.998369	7964	10	7974	0.998746	7949	24	7973	0.99699	7010	13	7023	0.998149	7555	8	7563	0.998942	7968	16	7984	0.997996	7975	7
Trichuris_trichiura_1_001	10685284	T	A	7972	20	7992	0.997497	7955	27	7982	0.996617	7958	11	7969	0.99862	7950	28	7978	0.99649	7960	12	7972	0.998495	7959	15	7974	0.998119	7955	19	7974	0.997617	7958	13	7971	0.998369	7016	12	7028	0.998293	7560	13	7573	0.998283	7952	38	7990	0.995244	7972	19
Trichuris_trichiura_1_001	10685285	A	T	7983	6	7989	0.999249	7988	8	7996	0.998999	7982	6	7988	0.999249	7980	12	7992	0.998498	7969	6	7975	0.999248	7971	6	7977	0.999248	7972	11	7983	0.998622	7977	9	7986	0.998873	7025	5	7030	0.999289	7560	12	7572	0.998415	7975	10	7985	0.998748	7985	10
Trichuris_trichiura_1_001	10685286	A	T	7985	4	7989	0.999499	7980	7	7987	0.999124	7990	2	7992	0.99975	7975	7	7982	0.999123	7986	3	7989	0.999624	7977	4	7981	0.999499	7983	2	7985	0.99975	7978	5	7983	0.999374	7034	1	7035	0.999858	7569	2	7571	0.999736	7983	7	7990	0.999124	7985	4
Trichuris_trichiura_1_001	10685287	G	T	7905	24	7929	0.996973	7875	38	7913	0.995198	7922	21	7943	0.997356	7871	35	7906	0.995573	7928	21	7949	0.997358	7882	34	7916	0.995705	7892	33	7925	0.995836	7874	32	7906	0.995952	6962	33	6995	0.995282	7521	32	7553	0.995763	7856	38	7894	0.995186	7815	32
Trichuris_trichiura_1_001	10685288	T	A	7908	18	7926	0.997729	7882	28	7910	0.99646	7898	22	7920	0.997222	7883	31	7914	0.996083	7925	17	7942	0.997859	7890	23	7913	0.997093	7868	28	7896	0.996454	7868	34	7902	0.995697	6962	21	6983	0.996993	7515	24	7539	0.996817	7870	21	7891	0.997339	7836	19
Trichuris_trichiura_1_001	10685289	C	T	7853	64	7917	0.991916	7794	67	7861	0.991477	7869	55	7924	0.993059	7816	81	7897	0.989743	7896	35	7931	0.995587	7827	78	7905	0.990133	7829	75	7904	0.990511	7844	67	7911	0.991531	6908	53	6961	0.992386	7521	52	7573	0.993134	7823	87	7910	0.989001	7823	71
Trichuris_trichiura_1_001	10685290	T	A	7676	28	7704	0.996366	7732	41	7773	0.994725	7672	12	7684	0.998438	7670	32	7702	0.995845	7704	24	7728	0.996894	7638	24	7662	0.996868	7668	22	7690	0.997139	7695	34	7729	0.995601	6769	20	6789	0.997054	7349	18	7367	0.997557	7630	33	7663	0.995694	7667	34
Trichuris_trichiura_1_001	10685291	C	A	7939	33	7972	0.995861	7932	45	7977	0.994359	7962	20	7982	0.997494	7927	48	7975	0.993981	7959	27	7986	0.996619	7944	42	7986	0.994741	7948	32	7980	0.99599	7936	45	7981	0.994362	6978	31	7009	0.995577	7583	32	7615	0.995798	7933	41	7974	0.994858	7938	39
Trichuris_trichiura_1_001	10685292	C	A	7953	18	7971	0.997742	7962	27	7989	0.99662	7980	11	7991	0.998623	7957	23	7980	0.997118	7968	14	7982	0.998246	7964	25	7989	0.996871	7960	21	7981	0.997369	7955	29	7984	0.996368	6994	20	7014	0.997149	7611	18	7629	0.997641	7960	21	7981	0.997369	7952	22
Trichuris_trichiura_1_001	10685293	G	T	7961	24	7985	0.996994	7949	34	7983	0.995741	7970	12	7982	0.998497	7957	32	7989	0.995994	7969	23	7992	0.997122	7973	17	7990	0.997872	7956	26	7982	0.996743	7962	28	7990	0.996496	6990	25	7015	0.996436	7621	17	7638	0.997774	7950	42	7992	0.994745	7960	26
Trichuris_trichiura_1_001	10685294	T	A	7985	11	7996	0.998624	7967	17	7984	0.997871	7990	8	7998	0.999	7980	8	7988	0.998998	7986	12	7998	0.9985	7981	15	7996	0.998124	7977	10	7987	0.998748	7978	11	7989	0.998623	7012	12	7024	0.998292	7630	16	7646	0.997907	7976	15	7991	0.998123	7976	12
Trichuris_trichiura_1_001	10685295	A	T	7980	9	7989	0.998873	7936	18	7954	0.997737	7955	10	7965	0.998745	7931	15	7946	0.998112	7954	3	7957	0.999623	7945	17	7962	0.997865	7936	20	7956	0.997486	7923	29	7952	0.996353	7035	11	7046	0.998439	7666	14	7680	0.998177	7962	20	7982	0.997494	7953	20
Trichuris_trichiura_1_001	10685296	A	T	7968	9	7977	0.998872	7966	19	7985	0.997621	7967	8	7975	0.998997	7966	8	7974	0.998997	7956	13	7969	0.998369	7970	9	7979	0.998872	7949	6	7955	0.999246	7917	10	7927	0.998738	7101	9	7110	0.998734	7737	7	7744	0.999096	7964	14	7978	0.998245	7975	16
Trichuris_trichiura_1_001	10685297	G	T	7940	21	7961	0.997362	7933	27	7960	0.996608	7958	17	7975	0.997868	7952	20	7972	0.997491	7949	26	7975	0.99674	7948	27	7975	0.996614	7934	28	7962	0.996483	7916	29	7945	0.99635	7097	27	7124	0.99621	7732	21	7753	0.997291	7930	27	7957	0.996607	7912	42
Trichuris_trichiura_1_001	10685298	T	G	7908	1	7909	0.999874	7918	9	7927	0.998865	7862	5	7867	0.999364	7893	7	7900	0.999114	7931	4	7935	0.999496	7893	6	7899	0.99924	7910	6	7916	0.999242	7896	7	7903	0.999114	7079	3	7082	0.999576	7721	2	7723	0.999741	7884	10	7894	0.998733	7904	12
Trichuris_trichiura_1_001	10685299	T	A	7874	7	7881	0.999112	7874	22	7896	0.997214	7814	4	7818	0.999488	7868	9	7877	0.998857	7890	4	7894	0.999493	7876	5	7881	0.999366	7874	5	7879	0.999365	7853	12	7865	0.998474	7039	8	7047	0.998865	7697	2	7699	0.99974	7890	7	7897	0.999114	7890	13
Trichuris_trichiura_1_001	10685300	G	T	7738	31	7769	0.99601	7691	41	7732	0.994697	7638	24	7662	0.996868	7687	31	7718	0.995983	7765	21	7786	0.997303	7682	30	7712	0.99611	7685	36	7721	0.995337	7661	36	7697	0.995323	6848	29	6877	0.995783	7497	28	7525	0.996279	7699	56	7755	0.992779	7744	30
Trichuris_trichiura_1_001	10685301	G	T	7957	31	7988	0.996119	7860	38	7898	0.995189	7977	16	7993	0.997998	7946	29	7975	0.996364	7956	25	7981	0.996868	7949	30	7979	0.99624	7854	28	7882	0.996448	7826	46	7872	0.994157	6962	23	6985	0.996707	7613	26	7639	0.996596	7950	27	7977	0.996615	7944	32
Trichuris_trichiura_1_001	10685302	T	G	7969	9	7978	0.998872	7866	15	7881	0.998097	7956	12	7968	0.998494	7942	21	7963	0.997363	7967	14	7981	0.998246	7954	19	7973	0.997617	7876	12	7888	0.998479	7844	12	7856	0.998473	6968	7	6975	0.998996	7611	15	7626	0.998033	7961	15	7976	0.998119	7957	21
Trichuris_trichiura_1_001	10685303	G	T	7914	66	7980	0.991729	7892	83	7975	0.989592	7946	40	7986	0.994991	7916	68	7984	0.991483	7922	58	7980	0.992732	7929	50	7979	0.993734	7912	74	7986	0.990734	7905	74	7979	0.990726	7016	49	7065	0.993064	7640	63	7703	0.991821	7895	87	7982	0.9891	7902	75
Trichuris_trichiura_1_001	10685304	T	G	7924	7	7931	0.999117	7951	11	7962	0.998618	7930	5	7935	0.99937	7934	6	7940	0.999244	7939	1	7940	0.999874	7914	4	7918	0.999495	7938	2	7940	0.999748	7950	2	7952	0.999748	7036	4	7040	0.999432	7668	7	7675	0.999088	7958	6	7964	0.999247	7955	5
Trichuris_trichiura_1_001	10685305	T	A	7871	3	7874	0.999619	7898	10	7908	0.998735	7838	6	7844	0.999235	7860	10	7870	0.998729	7826	6	7832	0.999234	7831	6	7837	0.999234	7830	7	7837	0.999107	7891	5	7896	0.999367	6950	8	6958	0.99885	7589	8	7597	0.998947	7873	8	7881	0.998985	7863	8
Trichuris_trichiura_1_001	10685306	G	T	7910	71	7981	0.991104	7890	83	7973	0.98959	7952	32	7984	0.995992	7914	64	7978	0.991978	7882	51	7933	0.993571	7892	36	7928	0.995459	7823	59	7882	0.992515	7886	60	7946	0.992449	6957	45	7002	0.993573	7580	45	7625	0.994098	7922	62	7984	0.992234	7906	59
Trichuris_trichiura_1_001	10685307	T	A	7967	2	7969	0.999749	7941	14	7955	0.99824	7950	8	7958	0.998995	7965	4	7969	0.999498	7913	6	7919	0.999242	7913	4	7917	0.999495	7875	2	7877	0.999746	7926	5	7931	0.99937	6986	4	6990	0.999428	7602	6	7608	0.999211	7973	4	7977	0.999499	7960	4
Trichuris_trichiura_1_001	10685308	T	A	7961	10	7971	0.998745	7949	11	7960	0.998618	7960	6	7966	0.999247	7967	13	7980	0.998371	7911	10	7921	0.998738	7914	14	7928	0.998234	7863	17	7880	0.997843	7924	13	7937	0.998362	6982	10	6992	0.99857	7603	13	7616	0.998293	7970	13	7983	0.998372	7953	14
Trichuris_trichiura_1_001	10685309	A	T	7934	7	7941	0.999118	7921	16	7937	0.997984	7932	8	7940	0.998992	7958	9	7967	0.99887	7891	5	7896	0.999367	7864	13	7877	0.99835	7834	16	7850	0.997962	7892	18	7910	0.99772400000000006	6959	14	6973	0.997992	7590	8	7598	0.998947	7937	13	7950	0.998365	7925	18
Trichuris_trichiura_1_001	10685310	A	T	7912	7	7919	0.999116	7904	4	7908	0.999494	7893	0	7893	1	7892	3	7895	0.99962	7866	10	7876	0.99873	7893	5	7898	0.999367	7901	5	7906	0.999368	7895	5	7900	0.999367	6963	6	6969	0.999139	7564	4	7568	0.999471	7927	7	7934	0.999118	7917	7
Trichuris_trichiura_1_001	10685311	C	A	7959	24	7983	0.996994	7909	64	7973	0.991973	7969	18	7987	0.997746	7938	38	7976	0.995236	7955	29	7984	0.996368	7941	37	7978	0.995362	7940	32	7972	0.995986	7929	46	7975	0.994232	6988	33	7021	0.9953	7601	28	7629	0.99633	7946	25	7971	0.996864	7934	41
Trichuris_trichiura_1_001	10685312	T	A	7927	11	7938	0.998614	7883	17	7900	0.997848	7895	9	7904	0.998861	7923	10	7933	0.998739	7914	12	7926	0.998486	7862	18	7880	0.997716	7888	15	7903	0.998102	7899	9	7908	0.998862	6942	6	6948	0.999136	7531	11	7542	0.998542	7917	11	7928	0.998613	7944	14
Trichuris_trichiura_1_001	10685313	T	A	7941	11	7952	0.998617	7904	10	7914	0.998736	7898	6	7904	0.999241	7915	12	7927	0.998486	7917	9	7926	0.998864	7882	6	7888	0.999239	7890	13	7903	0.998355	7910	15	7925	0.998107	6944	7	6951	0.998993	7538	3	7541	0.999602	7928	9	7937	0.998866	7966	12
Trichuris_trichiura_1_001	10685314	C	A	7836	100	7936	0.987399	7780	110	7890	0.986058	7837	58	7895	0.992654	7787	129	7916	0.983704	7830	80	7910	0.989886	7756	125	7881	0.984139	7746	133	7879	0.98312	7784	125	7909	0.984195	6841	88	6929	0.9873	7426	97	7523	0.987106	7814	104	7918	0.986865	7852	106
Trichuris_trichiura_1_001	10685315	A	T	7943	2	7945	0.999748	7899	2	7901	0.999747	7859	4	7863	0.999491	7911	3	7914	0.999621	7877	8	7885	0.998985	7849	5	7854	0.999363	7883	3	7886	0.99962	7888	5	7893	0.999367	6927	2	6929	0.999711	7489	3	7492	0.9996	7933	3	7936	0.999622	7936	6
Trichuris_trichiura_1_001	10685316	A	T	7946	2	7948	0.999748	7910	5	7915	0.999368	7872	4	7876	0.999492	7921	4	7925	0.999495	7885	0	7885	1	7857	5	7862	0.999364	7883	4	7887	0.999493	7884	10	7894	0.998733	6932	2	6934	0.999712	7492	7	7499	0.999067	7923	8	7931	0.998991	7948	8
Trichuris_trichiura_1_001	10685317	A	T	7934	11	7945	0.998615	7897	10	7907	0.998735	7857	8	7865	0.998983	7913	9	7922	0.998864	7875	9	7884	0.998858	7841	10	7851	0.998726	7869	10	7879	0.998731	7871	10	7881	0.998731	6918	9	6927	0.998701	7486	7	7493	0.999066	7921	13	7934	0.998361	7943	8
Trichuris_trichiura_1_001	10685318	G	T	7931	39	7970	0.995107	7883	58	7941	0.992696	7945	22	7967	0.997239	7925	25	7950	0.996855	7931	33	7964	0.995856	7889	34	7923	0.995709	7863	36	7899	0.995442	7866	53	7919	0.993307	6920	32	6952	0.995397	7466	22	7488	0.997062	7912	47	7959	0.994095	7928	45
Trichuris_trichiura_1_001	10685319	T	A	7936	6	7942	0.999245	7932	11	7943	0.998615	7944	5	7949	0.999371	7920	8	7928	0.998991	7934	5	7939	0.99937	7934	9	7943	0.998867	7925	14	7939	0.998237	7941	9	7950	0.998868	6950	9	6959	0.998707	7495	12	7507	0.998401	7948	9	7957	0.998869	7947	7
Trichuris_trichiura_1_001	10685320	T	A	7884	14	7898	0.998227	7876	22	7898	0.997214	7862	11	7873	0.998603	7855	23	7878	0.99708	7846	12	7858	0.998473	7870	16	7886	0.997971	7849	21	7870	0.997332	7859	20	7879	0.997462	6890	16	6906	0.997683	7436	21	7457	0.997184	7919	17	7936	0.997858	7908	27
Trichuris_trichiura_1_001	10685321	C	A	7852	31	7883	0.996067	7833	35	7868	0.995552	7857	13	7870	0.998348	7827	25	7852	0.996816	7819	9	7828	0.99885	7844	26	7870	0.996696	7824	22	7846	0.997196	7822	29	7851	0.996306	6863	19	6882	0.997239	7421	22	7443	0.997044	7902	20	7922	0.997475	7888	27
Trichuris_trichiura_1_001	10685322	G	A	7865	18	7883	0.997717	7843	22	7865	0.997203	7859	11	7870	0.998602	7849	14	7863	0.99822	7830	15	7845	0.998088	7845	19	7864	0.997584	7828	23	7851	0.99707	7824	34	7858	0.995673	6863	20	6883	0.997094	7414	29	7443	0.996104	7894	29	7923	0.99634	7897	26
Trichuris_trichiura_1_001	10685323	G	A	7938	26	7964	0.996735	7826	25	7851	0.996816	7965	11	7976	0.998621	7894	29	7923	0.99634	7869	13	7882	0.998351	7912	30	7942	0.996223	7846	36	7882	0.995433	7827	30	7857	0.996182	6862	27	6889	0.996081	7398	33	7431	0.995559	7939	23	7962	0.997111	7930	33
Trichuris_trichiura_1_001	10685324	A	T	7981	11	7992	0.998624	7878	19	7897	0.997594	7985	8	7993	0.998999	7931	16	7947	0.997987	7883	15	7898	0.998101	7952	22	7974	0.997241	7882	17	7899	0.997848	7875	14	7889	0.998225	6898	10	6908	0.998552	7441	14	7455	0.998122	7970	22	7992	0.997247	7975	23
Trichuris_trichiura_1_001	10685325	A	T	7986	8	7994	0.998999	7944	17	7961	0.997865	7994	2	7996	0.99975	7984	8	7992	0.998999	7977	9	7986	0.998873	7975	14	7989	0.998248	7949	11	7960	0.998618	7946	10	7956	0.998743	6916	12	6928	0.998268	7452	9	7461	0.998794	7971	14	7985	0.998247	7979	11
Trichuris_trichiura_1_001	10685326	A	T	7982	8	7990	0.998999	7970	4	7974	0.999498	7992	6	7998	0.99925	7990	5	7995	0.999375	7990	4	7994	0.9995	7983	7	7990	0.999124	7959	7	7966	0.999121	7945	10	7955	0.998743	6927	3	6930	0.999567	7452	7	7459	0.999062	7985	2	7987	0.99975	7981	13
Trichuris_trichiura_1_001	10685327	C	A	7878	72	7950	0.990943	7866	96	7962	0.987943	7919	48	7967	0.993975	7888	75	7963	0.990581	7928	40	7968	0.99498	7889	77	7966	0.990334	7879	86	7965	0.989203	7857	102	7959	0.987184	6919	49	6968	0.992968	7456	62	7518	0.991753	7891	60	7951	0.992454	7888	79
Trichuris_trichiura_1_001	10685328	A	T	7982	4	7986	0.999499	7977	10	7987	0.998748	7984	4	7988	0.999499	7978	4	7982	0.999499	7981	4	7985	0.999499	7966	7	7973	0.999122	7970	8	7978	0.998997	7961	15	7976	0.998119	6949	7	6956	0.998994	7512	8	7520	0.998936	7974	10	7984	0.998747	7977	8
Trichuris_trichiura_1_001	10685329	A	T	7977	10	7987	0.998748	7984	6	7990	0.999249	7990	4	7994	0.9995	7979	8	7987	0.998998	7983	9	7992	0.998874	7980	8	7988	0.998998	7978	3	7981	0.999624	7963	2	7965	0.999749	6953	5	6958	0.999281	7515	3	7518	0.999601	7984	3	7987	0.999624	7982	5
Trichuris_trichiura_1_001	10685330	A	T	7964	13	7977	0.99837	7967	16	7983	0.997996	7981	9	7990	0.998874	7979	11	7990	0.998623	7981	8	7989	0.998999	7977	10	7987	0.998748	7970	14	7984	0.998246	7951	19	7970	0.997616	6949	9	6958	0.998707	7515	9	7524	0.998804	7964	18	7982	0.997745	7964	17
Trichuris_trichiura_1_001	10685331	T	A	7965	24	7989	0.996996	7946	43	7989	0.994618	7973	19	7992	0.997623	7961	27	7988	0.99662	7976	16	7992	0.997998	7967	24	7991	0.996997	7965	22	7987	0.997246	7947	31	7978	0.996114	6940	22	6962	0.99684	7499	22	7521	0.997075	7971	23	7994	0.997123	7961	21
Trichuris_trichiura_1_001	10685332	A	T	7929	18	7947	0.997735	7945	23	7968	0.997113	7944	12	7956	0.998492	7924	25	7949	0.996855	7941	7	7948	0.999119	7936	16	7952	0.997988	7950	17	7967	0.997866	7947	22	7969	0.997239	7039	22	7061	0.996884	7597	13	7610	0.998292	7932	21	7953	0.997359	7925	24
Trichuris_trichiura_1_001	10685333	T	A	7967	19	7986	0.997621	7956	32	7988	0.995994	7977	15	7992	0.998123	7961	23	7984	0.997119	7973	16	7989	0.997997	7961	29	7990	0.99637	7959	27	7986	0.996619	7955	32	7987	0.995993	7098	22	7120	0.99691	7618	25	7643	0.996729	7945	39	7984	0.995115	7947	35
Trichuris_trichiura_1_001	10685334	C	A	7841	16	7857	0.997964	7875	33	7908	0.995827	7886	9	7895	0.99886	7855	25	7880	0.996827	7891	12	7903	0.998482	7883	23	7906	0.997091	7892	18	7910	0.99772400000000006	7879	25	7904	0.996837	7040	15	7055	0.997874	7560	17	7577	0.997756	7841	13	7854	0.998345	7814	32
Trichuris_trichiura_1_001	10685335	G	T	7958	29	7987	0.996369	7905	45	7950	0.99434	7965	21	7986	0.99737	7915	39	7954	0.995097	7941	26	7967	0.996737	7930	41	7971	0.994856	7933	33	7966	0.995857	7898	36	7934	0.995463	7083	23	7106	0.996763	7577	26	7603	0.99658	7906	41	7947	0.994841	7899	36
Trichuris_trichiura_1_001	10685336	T	A	7895	15	7910	0.998104	7888	13	7901	0.998355	7899	10	7909	0.998736	7867	16	7883	0.99797	7879	11	7890	0.998606	7869	16	7885	0.997971	7868	16	7884	0.997971	7847	16	7863	0.997965	7014	13	7027	0.99815	7524	5	7529	0.999336	7879	15	7894	0.9981	7851	18
Trichuris_trichiura_1_001	10685337	A	T	7903	7	7910	0.999115	7886	9	7895	0.99886	7890	4	7894	0.999493	7876	2	7878	0.999746	7877	4	7881	0.999492	7883	6	7889	0.999239	7879	6	7885	0.999239	7849	10	7859	0.998728	7009	8	7017	0.99886	7511	5	7516	0.999335	7887	9	7896	0.99886	7855	7
Trichuris_trichiura_1_001	10685338	A	T	7935	8	7943	0.998993	7886	12	7898	0.998481	7900	3	7903	0.99962	7891	11	7902	0.998608	7889	5	7894	0.999367	7909	10	7919	0.998737	7890	10	7900	0.998734	7857	8	7865	0.998983	7019	7	7026	0.999004	7527	7	7534	0.999071	7924	5	7929	0.999369	7912	6
Trichuris_trichiura_1_001	10685339	A	T	7882	17	7899	0.997848	7867	17	7884	0.997844	7885	6	7891	0.99924	7861	8	7869	0.998983	7873	4	7877	0.999492	7876	11	7887	0.998605	7869	9	7878	0.998858	7839	11	7850	0.998599	7000	7	7007	0.999001	7510	6	7516	0.999202	7882	10	7892	0.998733	7882	13
Trichuris_trichiura_1_001	10685340	G	T	7938	26	7964	0.996735	7908	46	7954	0.994217	7953	27	7980	0.996617	7937	30	7967	0.996234	7952	27	7979	0.996616	7945	28	7973	0.996488	7938	26	7964	0.996735	7922	30	7952	0.996227	7056	35	7091	0.995064	7591	27	7618	0.996456	7919	31	7950	0.996101	7909	41
Trichuris_trichiura_1_001	10685341	C	A	7852	20	7872	0.997459	7829	46	7875	0.994159	7820	22	7842	0.997195	7809	33	7842	0.995792	7810	14	7824	0.998211	7819	27	7846	0.996559	7837	38	7875	0.995175	7811	35	7846	0.995539	6992	26	7018	0.996295	7489	31	7520	0.995878	7807	24	7831	0.996935	7807	32
Trichuris_trichiura_1_001	10685342	G	T	7842	17	7859	0.997837	7814	33	7847	0.995795	7785	9	7794	0.998845	7787	18	7805	0.997694	7766	18	7784	0.997688	7800	24	7824	0.996933	7805	26	7831	0.99668	7791	22	7813	0.997184	6955	32	6987	0.99542	7465	13	7478	0.998262	7736	31	7767	0.996009	7774	31
Trichuris_trichiura_1_001	10685343	C	A	7920	40	7960	0.994975	7883	73	7956	0.990825	7951	26	7977	0.996741	7924	43	7967	0.994603	7939	26	7965	0.996736	7905	53	7958	0.99334	7926	43	7969	0.994604	7926	41	7967	0.994854	7101	36	7137	0.994956	7583	45	7628	0.994101	7919	44	7963	0.994474	7884	53
Trichuris_trichiura_1_001	10685344	T	A	7945	6	7951	0.999245	7938	15	7953	0.998114	7940	7	7947	0.999119	7930	18	7948	0.997735	7953	5	7958	0.999372	7952	7	7959	0.99912	7943	13	7956	0.998366	7934	11	7945	0.998615	7103	6	7109	0.999156	7601	11	7612	0.998555	7932	15	7947	0.998112	7940	11
Trichuris_trichiura_1_001	10685345	T	A	7979	11	7990	0.998623	7987	11	7998	0.998625	7990	5	7995	0.999375	7985	6	7991	0.999249	7990	5	7995	0.999375	7987	6	7993	0.999249	7988	7	7995	0.999124	7985	4	7989	0.999499	7209	6	7215	0.999168	7745	8	7753	0.998968	7982	11	7993	0.998624	7983	9
Trichuris_trichiura_1_001	10685346	C	A	7912	53	7965	0.993346	7843	57	7900	0.992785	7944	25	7969	0.996863	7897	41	7938	0.994835	7923	17	7940	0.997859	7885	61	7946	0.992323	7864	65	7929	0.991802	7865	51	7916	0.993557	7157	33	7190	0.99541	7679	41	7720	0.994689	7901	43	7944	0.994587	7885	59
Trichuris_trichiura_1_001	10685347	A	T	7977	11	7988	0.998623	7918	9	7927	0.998865	7974	5	7979	0.999373	7955	9	7964	0.99887	7960	7	7967	0.999121	7955	13	7968	0.998368	7953	9	7962	0.99887	7929	8	7937	0.998992	7193	8	7201	0.998889	7718	14	7732	0.998189	7968	8	7976	0.998997	7952	15
Trichuris_trichiura_1_001	10685348	T	A	7982	6	7988	0.999249	7927	13	7940	0.998363	7985	3	7988	0.999624	7977	9	7986	0.998873	7993	3	7996	0.999625	7985	5	7990	0.999374	7961	9	7970	0.998871	7934	9	7943	0.998867	7206	4	7210	0.999445	7724	10	7734	0.998707	7981	9	7990	0.998874	7961	8
Trichuris_trichiura_1_001	10685349	T	A	7893	14	7907	0.998229	7884	14	7898	0.998227	7903	7	7910	0.999115	7896	7	7903	0.999114	7877	7	7884	0.999112	7886	14	7900	0.998228	7851	11	7862	0.998601	7906	11	7917	0.998611	7145	8	7153	0.998882	7639	9	7648	0.998823	7883	9	7892	0.99886	7880	13
Trichuris_trichiura_1_001	10685350	A	T	7974	16	7990	0.997997	7949	22	7971	0.99724	7981	6	7987	0.999249	7975	13	7988	0.998373	7977	14	7991	0.998248	7968	11	7979	0.998621	7906	14	7920	0.998232	7947	10	7957	0.998743	7182	13	7195	0.998193	7668	15	7683	0.998048	7971	21	7992	0.997372	7967	17
Trichuris_trichiura_1_001	10685351	T	A	7967	13	7980	0.998371	7967	19	7986	0.997621	7981	6	7987	0.999249	7973	15	7988	0.998122	7970	13	7983	0.998372	7954	20	7974	0.997492	7963	18	7981	0.997745	7965	21	7986	0.99737	7206	21	7227	0.997094	7674	31	7705	0.995977	7963	23	7986	0.99712	7954	25
Trichuris_trichiura_1_001	10685352	C	T	7911	34	7945	0.995721	7891	22	7913	0.99722	7915	19	7934	0.997605	7907	25	7932	0.996848	7922	22	7944	0.997231	7887	37	7924	0.995331	7891	31	7922	0.996087	7866	40	7906	0.994941	7153	28	7181	0.996101	7619	30	7649	0.996078	7893	43	7936	0.994582	7886	46
Trichuris_trichiura_1_001	10685353	T	A	7806	15	7821	0.998082	7784	35	7819	0.995524	7738	18	7756	0.997679	7823	24	7847	0.996942	7745	3	7748	0.999613	7805	26	7831	0.99668	7818	21	7839	0.997321	7789	28	7817	0.996418	7034	17	7051	0.997589	7503	14	7517	0.998138	7825	16	7841	0.997959	7855	22
Trichuris_trichiura_1_001	10685354	A	T	7907	15	7922	0.998107	7899	16	7915	0.997979	7870	9	7879	0.998858	7918	13	7931	0.998361	7878	13	7891	0.998353	7885	11	7896	0.998607	7907	5	7912	0.999368	7876	16	7892	0.997973	7097	10	7107	0.998593	7567	7	7574	0.999076	7915	19	7934	0.997605	7915	16
Trichuris_trichiura_1_001	10685355	T	A	7913	4	7917	0.999495	7886	15	7901	0.998102	7861	9	7870	0.998856	7918	5	7923	0.999369	7865	11	7876	0.998603	7867	11	7878	0.998604	7889	16	7905	0.997976	7871	12	7883	0.998478	7087	12	7099	0.99831	7551	8	7559	0.998942	7916	14	7930	0.998235	7909	20
Trichuris_trichiura_1_001	10685356	G	T	7937	38	7975	0.995235	7865	72	7937	0.990929	7914	31	7945	0.996098	7925	46	7971	0.994229	7890	33	7923	0.995835	7900	39	7939	0.995088	7920	20	7940	0.997481	7865	43	7908	0.994562	7062	39	7101	0.994508	7541	43	7584	0.99433	7922	54	7976	0.99323	7920	62
Trichuris_trichiura_1_001	10685357	C	A	7919	36	7955	0.995475	7851	82	7933	0.989663	7897	56	7953	0.992959	7894	42	7936	0.994708	7863	57	7920	0.992803	7856	71	7927	0.991043	7875	75	7950	0.990566	7823	82	7905	0.989627	7054	62	7116	0.991287	7524	61	7585	0.991958	7881	47	7928	0.994072	7889	42
Trichuris_trichiura_1_001	10685358	A	T	7913	2	7915	0.999747	7900	7	7907	0.999115	7868	8	7876	0.998984	7877	4	7881	0.999492	7843	3	7846	0.999618	7870	5	7875	0.999365	7908	7	7915	0.999116	7813	6	7819	0.999233	7041	10	7051	0.998582	7493	9	7502	0.9988	7903	7	7910	0.999115	7886	9
Trichuris_trichiura_1_001	10685359	G	A	7934	32	7966	0.995983	7911	41	7952	0.994844	7970	16	7986	0.997996	7938	37	7975	0.995361	7941	28	7969	0.996486	7938	28	7966	0.996485	7938	36	7974	0.995485	7840	46	7886	0.994167	7083	26	7109	0.996343	7499	31	7530	0.995883	7928	32	7960	0.99598	7924	37
Trichuris_trichiura_1_001	10685360	A	T	7932	9	7941	0.998867	7943	12	7955	0.998492	7919	7	7926	0.999117	7944	6	7950	0.999245	7906	12	7918	0.998484	7922	9	7931	0.998865	7943	12	7955	0.998492	7847	16	7863	0.997965	7085	7	7092	0.999013	7523	8	7531	0.998938	7935	12	7947	0.99849	7934	19
Trichuris_trichiura_1_001	10685361	A	T	7979	10	7989	0.998748	7976	18	7994	0.997748	7992	7	7999	0.999125	7978	12	7990	0.998498	7984	9	7993	0.998874	7977	14	7991	0.998248	7979	12	7991	0.998498	7933	12	7945	0.99849	7086	15	7101	0.997888	7547	5	7552	0.999338	7968	25	7993	0.996872	7976	14
Trichuris_trichiura_1_001	10685362	T	A	7972	4	7976	0.999498	7976	8	7984	0.998998	7976	3	7979	0.999624	7975	9	7984	0.998873	7981	10	7991	0.998749	7958	13	7971	0.998369	7974	8	7982	0.998998	7973	12	7985	0.998497	7125	7	7132	0.999019	7570	9	7579	0.998813	7979	12	7991	0.998498	7970	13
Trichuris_trichiura_1_001	10685363	G	T	7850	29	7879	0.996319	7775	63	7838	0.991962	7782	27	7809	0.996542	7806	32	7838	0.995917	7820	20	7840	0.997449	7800	47	7847	0.99401	7802	31	7833	0.996042	7828	41	7869	0.99479	7005	35	7040	0.995028	7419	45	7464	0.993971	7802	47	7849	0.994012	7800	48
Trichuris_trichiura_1_001	10685364	T	G	7888	9	7897	0.99886	7838	12	7850	0.998471	7815	3	7818	0.999616	7836	10	7846	0.998725	7828	10	7838	0.998724	7861	4	7865	0.999491	7840	6	7846	0.999235	7856	17	7873	0.997841	7031	5	7036	0.999289	7469	5	7474	0.999331	7873	4	7877	0.999492	7865	12
Trichuris_trichiura_1_001	10685365	T	A	7864	8	7872	0.998984	7833	12	7845	0.99847	7776	11	7787	0.998587	7806	8	7814	0.998976	7800	7	7807	0.999103	7850	10	7860	0.998728	7818	5	7823	0.999361	7842	9	7851	0.998854	7008	8	7016	0.99886	7423	15	7438	0.997983	7855	9	7864	0.998856	7850	11
Trichuris_trichiura_1_001	10685366	T	A	7877	3	7880	0.999619	7842	9	7851	0.998854	7792	5	7797	0.999359	7816	6	7822	0.999233	7801	7	7808	0.999103	7854	8	7862	0.998982	7817	7	7824	0.999105	7854	10	7864	0.998728	7011	9	7020	0.998718	7442	9	7451	0.998792	7858	12	7870	0.998475	7851	9
Trichuris_trichiura_1_001	10685367	C	T	7847	27	7874	0.996571	7790	29	7819	0.996291	7778	16	7794	0.997947	7780	22	7802	0.99718	7796	17	7813	0.997824	7825	28	7853	0.996434	7791	18	7809	0.997695	7825	18	7843	0.997705	6984	13	6997	0.998142	7417	14	7431	0.998116	7828	36	7864	0.995422	7818	29
Trichuris_trichiura_1_001	10685368	G	T	7854	27	7881	0.996574	7761	51	7812	0.993472	7756	26	7782	0.996659	7756	28	7784	0.996403	7771	25	7796	0.996793	7808	31	7839	0.996045	7766	33	7799	0.995769	7798	33	7831	0.995786	6965	26	6991	0.996281	7407	23	7430	0.996904	7805	45	7850	0.994268	7819	32
Trichuris_trichiura_1_001	10685369	T	A	7963	9	7972	0.998871	7938	12	7950	0.998491	7950	5	7955	0.999371	7946	10	7956	0.998743	7960	4	7964	0.999498	7931	13	7944	0.998364	7957	7	7964	0.999121	7955	11	7966	0.998619	7075	6	7081	0.999153	7526	15	7541	0.998011	7952	7	7959	0.99912	7944	12
Trichuris_trichiura_1_001	10685370	C	T	7960	14	7974	0.998244	7911	27	7938	0.996599	7940	12	7952	0.998491	7938	19	7957	0.997612	7939	18	7957	0.997738	7924	19	7943	0.997608	7931	16	7947	0.997987	7919	26	7945	0.996728	7055	15	7070	0.997878	7496	28	7524	0.996279	7927	24	7951	0.996982	7920	24
Trichuris_trichiura_1_001	10685371	C	A	7827	16	7843	0.99796	7873	29	7902	0.99633	7845	13	7858	0.998346	7839	29	7868	0.996314	7825	11	7836	0.998596	7836	21	7857	0.997327	7852	21	7873	0.997333	7845	34	7879	0.995685	6969	18	6987	0.997424	7454	20	7474	0.997324	7847	22	7869	0.997204	7839	23
Trichuris_trichiura_1_001	10685372	G	T	7874	36	7910	0.995449	7849	58	7907	0.992665	7867	18	7885	0.997717	7882	28	7910	0.99646	7839	12	7851	0.998472	7864	25	7889	0.996831	7852	33	7885	0.995815	7833	32	7865	0.995931	6967	22	6989	0.996852	7465	27	7492	0.996396	7872	36	7908	0.995448	7857	34
Trichuris_trichiura_1_001	10685373	T	G	7900	15	7915	0.998105	7877	15	7892	0.998099	7881	5	7886	0.999366	7900	17	7917	0.997853	7836	4	7840	0.99949	7872	12	7884	0.998478	7873	10	7883	0.998731	7854	12	7866	0.998474	6970	8	6978	0.998854	7485	10	7495	0.998666	7902	13	7915	0.998358	7874	19
Trichuris_trichiura_1_001	10685374	G	T	7901	81	7982	0.989852	7852	119	7971	0.985071	7926	49	7975	0.993856	7885	93	7978	0.988343	7915	64	7979	0.991979	7891	90	7981	0.988723	7896	90	7986	0.98873	7882	94	7976	0.988215	7069	92	7161	0.987153	7606	89	7695	0.988434	7867	107	7974	0.986581	7851	121
Trichuris_trichiura_1_001	10685375	T	A	7981	3	7984	0.999624	7978	3	7981	0.999624	7982	2	7984	0.999749	7971	8	7979	0.998997	7987	5	7992	0.999374	7980	7	7987	0.999124	7987	2	7989	0.99975	7981	11	7992	0.998624	7174	4	7178	0.999443	7701	5	7706	0.999351	7981	3	7984	0.999624	7978	8
Trichuris_trichiura_1_001	10685376	T	A	7980	9	7989	0.998873	7976	13	7989	0.998373	7983	6	7989	0.999249	7961	20	7981	0.997494	7979	4	7983	0.999499	7974	8	7982	0.998998	7974	11	7985	0.998622	7964	17	7981	0.99787	7162	9	7171	0.998745	7679	14	7693	0.99818	7975	11	7986	0.998623	7966	13
Trichuris_trichiura_1_001	10685377	C	A	7915	27	7942	0.9966	7888	50	7938	0.993701	7940	28	7968	0.996486	7920	37	7957	0.99535	7940	31	7971	0.996111	7918	44	7962	0.994474	7924	42	7966	0.994728	7905	46	7951	0.994215	7147	27	7174	0.996236	7667	25	7692	0.99675	7887	51	7938	0.993575	7888	51
Trichuris_trichiura_1_001	10685378	T	A	7804	7	7811	0.999104	7837	24	7861	0.996947	7758	13	7771	0.998327	7817	16	7833	0.997957	7808	8	7816	0.998976	7787	23	7810	0.997055	7820	21	7841	0.997322	7814	23	7837	0.997065	7069	10	7079	0.998587	7571	20	7591	0.997365	7786	22	7808	0.997182	7780	13
Trichuris_trichiura_1_001	10685379	C	T	7957	21	7978	0.997368	7909	41	7950	0.994843	7946	22	7968	0.997239	7914	24	7938	0.996977	7944	20	7964	0.997489	7902	27	7929	0.996595	7936	16	7952	0.997988	7916	29	7945	0.99635	7207	25	7232	0.996543	7778	26	7804	0.996668	7931	38	7969	0.995232	7895	33
Trichuris_trichiura_1_001	10685380	T	A	7978	11	7989	0.998623	7949	23	7972	0.997115	7978	11	7989	0.998623	7950	15	7965	0.998117	7972	7	7979	0.999123	7935	25	7960	0.996859	7959	23	7982	0.997119	7945	23	7968	0.997113	7231	15	7246	0.99793	7803	29	7832	0.996297	7972	19	7991	0.997622	7937	17
Trichuris_trichiura_1_001	10685381	A	T	7973	11	7984	0.998622	7946	16	7962	0.99799	7962	10	7972	0.998746	7957	14	7971	0.998244	7973	8	7981	0.998998	7959	10	7969	0.998745	7962	10	7972	0.998746	7967	10	7977	0.998746	7260	14	7274	0.998075	7869	15	7884	0.998097	7955	11	7966	0.998619	7957	21
Trichuris_trichiura_1_001	10685382	C	A	7953	22	7975	0.997241	7914	35	7949	0.995597	7948	17	7965	0.997866	7927	27	7954	0.996605	7959	14	7973	0.998244	7929	29	7958	0.996356	7938	21	7959	0.997361	7935	25	7960	0.996859	7232	29	7261	0.996006	7845	30	7875	0.99619	7928	22	7950	0.997233	7926	25
Trichuris_trichiura_1_001	10685383	C	A	7785	27	7812	0.996544	7718	40	7758	0.994844	7773	25	7798	0.996794	7743	34	7777	0.995628	7718	16	7734	0.997931	7709	44	7753	0.994325	7725	32	7757	0.995875	7726	38	7764	0.995106	7010	28	7038	0.996022	7632	20	7652	0.997386	7776	46	7822	0.994119	7800	41
Trichuris_trichiura_1_001	10685384	A	T	7833	11	7844	0.998598	7766	17	7783	0.997816	7801	9	7810	0.998848	7800	10	7810	0.99872	7740	9	7749	0.998839	7766	6	7772	0.999228	7757	5	7762	0.999356	7771	13	7784	0.99833	7044	7	7051	0.999007	7660	14	7674	0.998176	7855	13	7868	0.998348	7864	15
Trichuris_trichiura_1_001	10685385	A	T	7842	8	7850	0.998981	7761	11	7772	0.998585	7804	5	7809	0.99936	7796	6	7802	0.999231	7744	6	7750	0.999226	7761	6	7767	0.999228	7759	2	7761	0.999742	7768	11	7779	0.998586	7047	7	7054	0.999008	7656	5	7661	0.999347	7848	9	7857	0.998855	7866	8
Trichuris_trichiura_1_001	10685386	C	A	7944	21	7965	0.997363	7895	24	7919	0.996969	7955	11	7966	0.998619	7928	21	7949	0.997358	7921	10	7931	0.998739	7934	25	7959	0.996859	7933	22	7955	0.997234	7906	29	7935	0.996345	7220	25	7245	0.996549	7868	22	7890	0.997212	7927	19	7946	0.997609	7921	26
Trichuris_trichiura_1_001	10685387	T	A	7957	7	7964	0.999121	7905	21	7926	0.99735	7928	4	7932	0.999496	7918	16	7934	0.997983	7905	3	7908	0.999621	7925	14	7939	0.998237	7927	7	7934	0.999118	7905	16	7921	0.99798	7211	17	7228	0.997648	7882	14	7896	0.998227	7930	9	7939	0.998866	7929	14
Trichuris_trichiura_1_001	10685388	G	T	7831	23	7854	0.997072	7768	52	7820	0.99335	7813	11	7824	0.998594	7815	28	7843	0.99643	7712	22	7734	0.997155	7775	27	7802	0.996539	7714	41	7755	0.994713	7765	36	7801	0.995385	7082	32	7114	0.995502	7710	29	7739	0.996253	7777	42	7819	0.994628	7832	41
Trichuris_trichiura_1_001	10685389	G	T	7922	41	7963	0.994851	7839	64	7903	0.991902	7912	30	7942	0.996223	7927	44	7971	0.99448	7786	18	7804	0.997693	7878	44	7922	0.994446	7827	30	7857	0.996182	7825	50	7875	0.993651	7121	32	7153	0.995526	7741	33	7774	0.995755	7914	48	7962	0.993971	7928	33
Trichuris_trichiura_1_001	10685390	T	A	7890	6	7896	0.99924	7882	13	7895	0.998353	7889	7	7896	0.999113	7909	7	7916	0.999116	7766	10	7776	0.998714	7884	10	7894	0.998733	7830	9	7839	0.998852	7846	6	7852	0.999236	7113	8	7121	0.998877	7734	16	7750	0.997935	7921	9	7930	0.998865	7883	9
Trichuris_trichiura_1_001	10685391	G	T	7883	80	7963	0.989954	7787	120	7907	0.984824	7886	66	7952	0.9917	7877	87	7964	0.989076	7755	65	7820	0.991688	7875	85	7960	0.989322	7813	73	7886	0.990743	7798	92	7890	0.98834	7045	80	7125	0.988772	7679	92	7771	0.988161	7851	101	7952	0.987299	7848	120
Trichuris_trichiura_1_001	10685392	G	A	7925	35	7960	0.995603	7879	72	7951	0.990945	7944	29	7973	0.996363	7901	55	7956	0.993087	7943	38	7981	0.995239	7901	55	7956	0.993087	7929	40	7969	0.994981	7914	50	7964	0.993722	7166	37	7203	0.994863	7813	34	7847	0.995667	7918	47	7965	0.994099	7901	55
Trichuris_trichiura_1_001	10685393	A	T	7978	9	7987	0.998873	7956	19	7975	0.997618	7972	9	7981	0.998872	7966	10	7976	0.998746	7966	9	7975	0.998871	7970	14	7984	0.998246	7967	11	7978	0.998621	7966	15	7981	0.998121	7223	8	7231	0.998894	7877	10	7887	0.998732	7959	15	7974	0.998119	7966	14
Trichuris_trichiura_1_001	10685394	C	A	7942	34	7976	0.995737	7873	67	7940	0.991562	7942	33	7975	0.995862	7911	49	7960	0.993844	7933	31	7964	0.996107	7903	59	7962	0.99259	7898	57	7955	0.992835	7909	59	7968	0.992595	7124	52	7176	0.992754	7766	47	7813	0.993984	7904	61	7965	0.992341	7906	59
Trichuris_trichiura_1_001	10685395	T	A	7806	9	7815	0.998848	7765	17	7782	0.997815	7737	11	7748	0.99858	7775	18	7793	0.99769	7774	5	7779	0.999357	7806	16	7822	0.997954	7794	6	7800	0.999231	7759	14	7773	0.998199	6935	10	6945	0.99856	7585	8	7593	0.998946	7812	10	7822	0.998722	7801	11
Trichuris_trichiura_1_001	10685396	G	T	7792	48	7840	0.993878	7684	72	7756	0.990717	7746	38	7784	0.995118	7752	55	7807	0.992955	7757	36	7793	0.99538	7776	50	7826	0.993611	7758	47	7805	0.993978	7742	49	7791	0.993711	6910	31	6941	0.995534	7541	45	7586	0.994068	7759	67	7826	0.991439	7797	55
Trichuris_trichiura_1_001	10685397	A	T	7874	11	7885	0.998605	7808	17	7825	0.997827	7805	2	7807	0.999744	7847	8	7855	0.998982	7794	4	7798	0.999487	7860	6	7866	0.999237	7841	4	7845	0.99949	7805	13	7818	0.998337	6960	4	6964	0.999426	7598	10	7608	0.998686	7867	9	7876	0.998857	7914	9
Trichuris_trichiura_1_001	10685398	C	A	7803	124	7927	0.984357	7688	143	7831	0.981739	7749	80	7829	0.989782	7764	122	7886	0.98453	7721	98	7819	0.987466	7724	151	7875	0.980825	7739	121	7860	0.984606	7689	138	7827	0.982369	6863	118	6981	0.983097	7508	103	7611	0.986467	7784	147	7931	0.981465	7805	150
Trichuris_trichiura_1_001	10685399	A	T	7910	13	7923	0.998359	7826	15	7841	0.998087	7804	11	7815	0.998592	7872	18	7890	0.997719	7790	8	7798	0.998974	7857	6	7863	0.999237	7835	7	7842	0.999107	7808	13	7821	0.998338	6955	11	6966	0.998421	7594	13	7607	0.998291	7937	14	7951	0.998239	7952	12
Trichuris_trichiura_1_001	10685400	G	A	7918	35	7953	0.995599	7888	48	7936	0.993952	7931	29	7960	0.996357	7903	49	7952	0.993838	7942	24	7966	0.996987	7920	45	7965	0.99435	7923	41	7964	0.994852	7906	44	7950	0.994465	7146	31	7177	0.995681	7793	36	7829	0.995402	7886	54	7940	0.993199	7899	42
Trichuris_trichiura_1_001	10685401	A	T	7880	14	7894	0.998227	7841	23	7864	0.997075	7882	14	7896	0.998227	7871	19	7890	0.997592	7884	14	7898	0.998227	7884	21	7905	0.997343	7875	20	7895	0.997467	7866	22	7888	0.997211	7073	18	7091	0.997462	7734	8	7742	0.998967	7876	23	7899	0.997088	7862	29
Trichuris_trichiura_1_001	10685402	G	T	7914	49	7963	0.993847	7816	58	7874	0.992634	7939	33	7972	0.995861	7901	59	7960	0.992588	7961	22	7983	0.997244	7919	37	7956	0.995349	7879	47	7926	0.99407	7882	48	7930	0.993947	7079	48	7127	0.993265	7739	32	7771	0.995882	7903	65	7968	0.991842	7893	65
Trichuris_trichiura_1_001	10685403	T	A	7966	4	7970	0.999498	7913	11	7924	0.998612	7952	4	7956	0.999497	7960	8	7968	0.998996	7961	5	7966	0.999372	7957	15	7972	0.998118	7967	6	7973	0.999247	7962	2	7964	0.999749	7138	7	7145	0.99902	7799	3	7802	0.999615	7964	12	7976	0.998495	7973	2
Trichuris_trichiura_1_001	10685404	T	A	7925	16	7941	0.997985	7894	17	7911	0.997851	7927	5	7932	0.99937	7929	10	7939	0.99874	7942	4	7946	0.999497	7903	14	7917	0.998232	7922	12	7934	0.998488	7923	12	7935	0.998488	7102	9	7111	0.998734	7770	7	7777	0.9991	7929	12	7941	0.998489	7947	14
Trichuris_trichiura_1_001	10685405	G	T	7910	48	7958	0.993968	7866	74	7940	0.99068	7915	40	7955	0.994972	7902	40	7942	0.994963	7939	29	7968	0.99636	7905	50	7955	0.993715	7894	48	7942	0.993956	7886	63	7949	0.992074	7406	41	7447	0.994494	7913	44	7957	0.99447	7859	70	7929	0.991172	7845	74
Trichuris_trichiura_1_001	10685406	C	A	7865	104	7969	0.986949	7825	130	7955	0.983658	7908	55	7963	0.993093	7828	119	7947	0.985026	7888	75	7963	0.990581	7851	115	7966	0.985564	7858	103	7961	0.987062	7829	111	7940	0.98602	7350	101	7451	0.986445	7862	104	7966	0.986945	7826	110	7936	0.986139	7809	119
Trichuris_trichiura_1_001	10685407	A	T	7966	14	7980	0.998246	7975	17	7992	0.997873	7983	7	7990	0.999124	7961	15	7976	0.998119	7974	12	7986	0.998497	7974	16	7990	0.997997	7968	21	7989	0.997371	7957	25	7982	0.996868	7459	16	7475	0.99786	7973	18	7991	0.997747	7961	16	7977	0.997994	7973	17
Trichuris_trichiura_1_001	10685408	T	A	7985	5	7990	0.999374	7983	12	7995	0.998499	7986	6	7992	0.999249	7973	13	7986	0.998372	7981	9	7990	0.998874	7984	7	7991	0.999124	7972	13	7985	0.998372	7972	14	7986	0.998247	7549	13	7562	0.998281	7977	14	7991	0.998248	7974	17	7991	0.997873	7981	10
Trichuris_trichiura_1_001	10685409	T	A	7778	15	7793	0.998075	7731	35	7766	0.995493	7758	14	7772	0.998199	7817	20	7837	0.997448	7729	6	7735	0.999224	7760	19	7779	0.997558	7734	19	7753	0.997549	7762	15	7777	0.998071	7335	17	7352	0.997688	7742	22	7764	0.997166	7813	15	7828	0.998084	7801	28
Trichuris_trichiura_1_001	10685410	A	T	7938	19	7957	0.997612	7920	19	7939	0.997607	7952	9	7961	0.998869	7900	16	7916	0.997979	7952	11	7963	0.998619	7927	17	7944	0.99786	7942	19	7961	0.997613	7939	16	7955	0.997989	7467	22	7489	0.997062	7953	17	7970	0.997867	7910	19	7929	0.997604	7877	21
Trichuris_trichiura_1_001	10685411	T	A	7901	46	7947	0.994212	7886	33	7919	0.995833	7916	25	7941	0.996852	7868	43	7911	0.994565	7897	38	7935	0.995211	7863	48	7911	0.993932	7887	49	7936	0.993826	7877	43	7920	0.994571	7410	48	7458	0.993564	7905	33	7938	0.995843	7864	47	7911	0.994059	7812	51
Trichuris_trichiura_1_001	10685412	A	T	7972	13	7985	0.998372	7906	23	7929	0.997099	7947	6	7953	0.999246	7907	15	7922	0.998107	7928	12	7940	0.998489	7913	13	7926	0.99836	7941	14	7955	0.99824	7922	14	7936	0.998236	7446	16	7462	0.997856	7941	14	7955	0.99824	7941	20	7961	0.997488	7885	17
Trichuris_trichiura_1_001	10685413	T	A	7967	22	7989	0.997246	7965	23	7988	0.997121	7973	11	7984	0.998622	7969	23	7992	0.997122	7965	22	7987	0.997246	7969	22	7991	0.997247	7962	25	7987	0.99687	7961	25	7986	0.99687	7473	15	7488	0.997997	7962	18	7980	0.997744	7957	28	7985	0.996493	7971	21
Trichuris_trichiura_1_001	10685414	G	T	7627	38	7665	0.995042	7545	56	7601	0.992633	7500	22	7522	0.997075	7635	33	7668	0.995696	7526	21	7547	0.997217	7606	41	7647	0.994638	7556	41	7597	0.994603	7578	44	7622	0.994227	7100	66	7166	0.99079	7428	86	7514	0.988555	7586	43	7629	0.994364	7648	62
Trichuris_trichiura_1_001	10685415	G	T	7936	34	7970	0.995734	7888	48	7936	0.993952	7960	13	7973	0.998369	7932	30	7962	0.996232	7944	25	7969	0.996863	7921	36	7957	0.995476	7921	32	7953	0.995976	7917	34	7951	0.995724	7402	29	7431	0.996097	7733	29	7762	0.996264	7914	44	7958	0.994471	7918	35
Trichuris_trichiura_1_001	10685416	T	A	7967	13	7980	0.998371	7958	17	7975	0.997868	7970	4	7974	0.999498	7970	8	7978	0.998997	7962	8	7970	0.998996	7975	9	7984	0.998873	7977	9	7986	0.998873	7965	14	7979	0.998245	7465	10	7475	0.998662	7806	20	7826	0.997444	7978	9	7987	0.998873	7957	16
Trichuris_trichiura_1_001	10685417	T	A	7884	16	7900	0.997975	7891	40	7931	0.994956	7880	12	7892	0.998479	7865	22	7887	0.997211	7872	17	7889	0.997845	7876	29	7905	0.996331	7899	15	7914	0.998105	7838	22	7860	0.997201	7361	15	7376	0.997966	7735	26	7761	0.99665	7891	28	7919	0.996464	7884	29
Trichuris_trichiura_1_001	10685418	C	A	7909	39	7948	0.995093	7850	62	7912	0.992164	7933	34	7967	0.995732	7865	53	7918	0.993306	7919	27	7946	0.996602	7886	56	7942	0.992949	7878	48	7926	0.993944	7862	57	7919	0.992802	7449	41	7490	0.994526	7845	37	7882	0.995306	7883	52	7935	0.993447	7867	64
Trichuris_trichiura_1_001	10685419	T	A	7807	32	7839	0.995918	7797	35	7832	0.995531	7761	13	7774	0.998328	7801	25	7826	0.996806	7774	12	7786	0.998459	7797	32	7829	0.995913	7793	27	7820	0.996547	7767	31	7798	0.996025	7270	31	7301	0.995754	7725	21	7746	0.997289	7818	38	7856	0.995163	7818	33
Trichuris_trichiura_1_001	10685420	A	T	7865	9	7874	0.998857	7814	19	7833	0.997574	7790	6	7796	0.99923	7826	15	7841	0.998087	7777	10	7787	0.998716	7838	6	7844	0.999235	7812	12	7824	0.998466	7778	22	7800	0.997179	7283	12	7295	0.998355	7726	18	7744	0.997676	7855	17	7872	0.99784	7848	11
Trichuris_trichiura_1_001	10685421	C	A	7847	96	7943	0.987914	7719	120	7839	0.984692	7760	67	7827	0.99144	7769	113	7882	0.985664	7784	65	7849	0.991719	7795	81	7876	0.989716	7743	100	7843	0.98725	7696	109	7805	0.986035	7183	109	7292	0.985052	7648	87	7735	0.988752	7801	101	7902	0.987218	7750	133
Trichuris_trichiura_1_001	10685422	A	T	7955	11	7966	0.998619	7852	13	7865	0.998347	7818	5	7823	0.999361	7900	6	7906	0.999241	7844	5	7849	0.999363	7884	7	7891	0.999113	7840	5	7845	0.999363	7814	7	7821	0.999105	7279	10	7289	0.998628	7727	6	7733	0.999224	7898	11	7909	0.998609	7901	10
Trichuris_trichiura_1_001	10685423	A	T	7980	4	7984	0.999499	7912	14	7926	0.998234	7930	3	7933	0.999622	7986	4	7990	0.999499	7944	3	7947	0.999622	7978	5	7983	0.999374	7914	8	7922	0.99899	7903	4	7907	0.999494	7339	7	7346	0.999047	7765	7	7772	0.999099	7972	12	7984	0.998497	7973	13
Trichuris_trichiura_1_001	10685424	C	A	7842	48	7890	0.993916	7827	72	7899	0.990885	7854	33	7887	0.995816	7840	50	7890	0.993663	7860	32	7892	0.995945	7835	53	7888	0.993281	7857	48	7905	0.993928	7820	51	7871	0.993521	7287	44	7331	0.993998	7718	38	7756	0.995101	7833	59	7892	0.992524	7834	47
Trichuris_trichiura_1_001	10685425	T	A	7579	16	7595	0.997893	7608	31	7639	0.995942	7496	13	7509	0.998269	7518	25	7543	0.996686	7489	11	7500	0.998533	7584	16	7600	0.997895	7527	30	7557	0.99603	7555	20	7575	0.99736	7037	11	7048	0.998439	7407	22	7429	0.997039	7485	24	7509	0.996804	7511	27
Trichuris_trichiura_1_001	10685426	G	T	7646	45	7691	0.994149	7611	67	7678	0.991274	7564	26	7590	0.996574	7568	33	7601	0.995658	7543	30	7573	0.996039	7627	28	7655	0.996342	7560	33	7593	0.995654	7594	30	7624	0.996065	7044	32	7076	0.995478	7453	29	7482	0.996124	7537	45	7582	0.994065	7560	54
Trichuris_trichiura_1_001	10685427	T	A	7539	41	7580	0.994591	7483	51	7534	0.993231	7378	19	7397	0.997431	7377	48	7425	0.993535	7371	16	7387	0.997834	7429	32	7461	0.995711	7395	39	7434	0.994754	7407	41	7448	0.994495	6882	22	6904	0.996813	7289	35	7324	0.995221	7418	40	7458	0.994637	7460	52
Trichuris_trichiura_1_001	10685428	A	T	7883	14	7897	0.998227	7672	19	7691	0.99753	7597	13	7610	0.998292	7589	19	7608	0.997503	7534	11	7545	0.998542	7637	12	7649	0.998431	7563	8	7571	0.998943	7582	20	7602	0.997369	6986	12	6998	0.998285	7390	22	7412	0.997032	7727	27	7754	0.996518	7787	21
Trichuris_trichiura_1_001	10685429	T	A	7858	65	7923	0.991796	7622	70	7692	0.9909	7615	39	7654	0.994905	7555	59	7614	0.992251	7535	35	7570	0.995376	7636	53	7689	0.993107	7543	49	7592	0.993546	7538	63	7601	0.991712	6958	47	7005	0.993291	7354	59	7413	0.992041	7711	64	7775	0.991768	7744	82
Trichuris_trichiura_1_001	10685430	C	A	7855	31	7886	0.996069	7601	47	7648	0.993855	7613	18	7631	0.997641	7514	35	7549	0.995364	7513	21	7534	0.997213	7581	45	7626	0.994099	7521	36	7557	0.995236	7514	47	7561	0.993784	6943	25	6968	0.996412	7339	33	7372	0.995524	7676	50	7726	0.993528	7739	49
Trichuris_trichiura_1_001	10685431	T	A	7883	16	7899	0.997974	7619	27	7646	0.996469	7618	9	7627	0.99882	7535	26	7561	0.996561	7524	10	7534	0.998673	7617	17	7634	0.997773	7524	23	7547	0.996952	7537	19	7556	0.997485	6949	18	6967	0.997416	7345	23	7368	0.996878	7711	24	7735	0.996897	7767	33
Trichuris_trichiura_1_001	10685432	G	A	7812	53	7865	0.993261	7539	62	7601	0.991843	7557	27	7584	0.99644	7490	39	7529	0.99482	7470	26	7496	0.996531	7536	43	7579	0.994326	7469	38	7507	0.994938	7445	52	7497	0.993064	6897	33	6930	0.995238	7294	34	7328	0.99536	7638	65	7703	0.991562	7692	52
Trichuris_trichiura_1_001	10685433	A	T	7938	9	7947	0.998867	7629	14	7643	0.998168	7560	5	7565	0.999339	7581	5	7586	0.999341	7489	3	7492	0.9996	7608	3	7611	0.999606	7520	11	7531	0.998539	7527	4	7531	0.999469	6940	6	6946	0.999136	7333	8	7341	0.99891	7790	11	7801	0.99859	7864	9
Trichuris_trichiura_1_001	10685434	A	T	7955	5	7960	0.999372	7620	17	7637	0.997774	7552	5	7557	0.999338	7570	6	7576	0.999208	7492	6	7498	0.9992	7610	6	7616	0.999212	7526	6	7532	0.999203	7530	5	7535	0.999336	6937	8	6945	0.998848	7346	5	7351	0.99932	7802	10	7812	0.99872	7861	6
Trichuris_trichiura_1_001	10685435	A	C	7937	11	7948	0.998616	7607	12	7619	0.998425	7601	2	7603	0.999737	7558	5	7563	0.999339	7474	5	7479	0.999331	7595	15	7610	0.998029	7509	13	7522	0.998272	7507	17	7524	0.997741	6932	8	6940	0.998847	7321	12	7333	0.998364	7773	22	7795	0.997178	7843	15
Trichuris_trichiura_1_001	10685436	C	A	7923	61	7984	0.99236	7577	62	7639	0.991884	7645	25	7670	0.996741	7627	51	7678	0.993358	7560	30	7590	0.996047	7677	62	7739	0.991989	7550	51	7601	0.99329	7538	51	7589	0.99328	6934	47	6981	0.993267	7330	52	7382	0.992956	7866	71	7937	0.991055	7900	75
Trichuris_trichiura_1_001	10685437	C	A	7909	37	7946	0.995344	7521	57	7578	0.992478	7622	23	7645	0.996991	7635	44	7679	0.99427	7531	27	7558	0.996428	7725	35	7760	0.99549	7508	29	7537	0.996152	7486	50	7536	0.993365	6932	18	6950	0.99741	7300	29	7329	0.996043	7892	50	7942	0.993704	7898	46
Trichuris_trichiura_1_001	10685438	T	A	7892	79	7971	0.990089	7553	63	7616	0.991728	7610	43	7653	0.994381	7646	111	7757	0.98569	7532	53	7585	0.993013	7739	109	7848	0.986111	7501	93	7594	0.987753	7502	66	7568	0.991279	6913	50	6963	0.992819	7308	48	7356	0.993475	7896	76	7972	0.990467	7901	79
Trichuris_trichiura_1_001	10685439	A	T	7976	5	7981	0.999374	7613	7	7620	0.999081	7661	5	7666	0.999348	7752	6	7758	0.999227	7587	4	7591	0.999473	7844	10	7854	0.998727	7595	3	7598	0.999605	7561	8	7569	0.998943	6955	10	6965	0.998564	7348	13	7361	0.998234	7977	6	7983	0.999248	7980	6
Trichuris_trichiura_1_001	10685440	A	C	7982	6	7988	0.999249	7607	11	7618	0.998556	7660	2	7662	0.999739	7754	10	7764	0.998712	7585	6	7591	0.99921	7848	5	7853	0.999363	7594	4	7598	0.999474	7565	6	7571	0.999208	6968	4	6972	0.999426	7357	6	7363	0.999185	7976	11	7987	0.998623	7985	4
Trichuris_trichiura_1_001	10685441	A	C	7979	13	7992	0.998373	7606	12	7618	0.998425	7662	5	7667	0.999348	7774	6	7780	0.999229	7603	3	7606	0.999606	7859	12	7871	0.998475	7598	7	7605	0.99908	7568	12	7580	0.998417	6978	3	6981	0.99957	7371	5	7376	0.999322	7975	13	7988	0.998373	7974	11
Trichuris_trichiura_1_001	10685442	A	C	7992	7	7999	0.999125	7601	9	7610	0.998817	7657	4	7661	0.999478	7778	7	7785	0.999101	7602	6	7608	0.999211	7862	5	7867	0.999364	7606	5	7611	0.999343	7568	16	7584	0.99789	6971	9	6980	0.998711	7363	9	7372	0.998779	7970	14	7984	0.998246	7976	14
Trichuris_trichiura_1_001	10685443	A	T	7981	6	7987	0.999249	7633	5	7638	0.999345	7752	3	7755	0.999613	7819	4	7823	0.999489	7650	1	7651	0.999869	7906	8	7914	0.998989	7613	4	7617	0.999475	7619	2	7621	0.999738	6984	10	6994	0.99857	7384	10	7394	0.998648	7968	11	7979	0.998621	7961	13
Trichuris_trichiura_1_001	10685444	G	A	7925	40	7965	0.994978	6	7561	7567	7.92917e-4	4	7719	7723	5.17933e-4	7894	33	7927	0.995837	7729	19	7748	0.997548	7943	32	7975	0.995987	7696	30	7726	0.996117	7653	26	7679	0.996614	7007	26	7033	0.996303	7380	22	7402	0.997028	7936	29	7965	0.996359	7926	38
Trichuris_trichiura_1_001	10685445	G	T	7935	29	7964	0.996359	7544	36	7580	0.995251	7767	23	7790	0.997047	7892	35	7927	0.995585	7716	27	7743	0.996513	7932	38	7970	0.995232	7683	34	7717	0.995594	7659	37	7696	0.995192	7015	29	7044	0.995883	7384	29	7413	0.996088	7928	40	7968	0.99498	7911	45
Trichuris_trichiura_1_001	10685446	C	A	7830	53	7883	0.993277	7556	45	7601	0.99408	7790	21	7811	0.997311	7775	84	7859	0.989312	7630	43	7673	0.994396	7811	59	7870	0.992503	7570	58	7628	0.992396	7547	54	7601	0.992896	6933	34	6967	0.99512	7312	30	7342	0.995914	7824	60	7884	0.99239	7781	73
Trichuris_trichiura_1_001	10685447	G	A	7837	56	7893	0.992905	7571	19	7590	0.997497	7803	15	7818	0.998081	7801	36	7837	0.995406	7664	9	7673	0.998827	7850	32	7882	0.99594	7590	31	7621	0.995932	7558	28	7586	0.996309	6923	31	6954	0.995542	7300	22	7322	0.996995	7818	56	7874	0.992888	7796	51
Trichuris_trichiura_1_001	10685448	A	T	7971	14	7985	0.998247	7647	16	7663	0.997912	7939	6	7945	0.999245	7973	8	7981	0.998998	7775	10	7785	0.998715	7955	12	7967	0.998494	7706	6	7712	0.999222	7660	14	7674	0.998176	7016	10	7026	0.998577	7391	7	7398	0.999054	7962	21	7983	0.997369	7969	20
Trichuris_trichiura_1_001	10685449	T	A	7940	47	7987	0.994115	7618	45	7663	0.994128	7921	35	7956	0.995601	7956	38	7994	0.995246	7763	32	7795	0.995895	7933	54	7987	0.993239	7670	53	7723	0.993137	7630	43	7673	0.994396	7010	21	7031	0.997013	7362	23	7385	0.996886	7925	66	7991	0.991741	7947	47
Trichuris_trichiura_1_001	10685450	A	T	7980	7	7987	0.999124	7730	3	7733	0.999612	7989	4	7993	0.9995	7977	4	7981	0.999499	7882	4	7886	0.999493	7975	10	7985	0.998748	7777	5	7782	0.999357	7734	5	7739	0.999354	7061	7	7068	0.99901	7437	2	7439	0.999731	7973	8	7981	0.998998	7967	6
Trichuris_trichiura_1_001	10685451	G	A	7931	28	7959	0.996482	7920	21	7941	0.997355	7963	15	7978	0.99812	7936	24	7960	0.996985	7961	13	7974	0.99837	7947	26	7973	0.996739	7949	23	7972	0.997115	7923	20	7943	0.997482	7232	13	7245	0.998206	7582	18	7600	0.997632	7913	24	7937	0.996976	7923	34
Trichuris_trichiura_1_001	10685452	T	A	7938	15	7953	0.998114	7950	13	7963	0.998367	7957	5	7962	0.999372	7947	16	7963	0.997991	7951	3	7954	0.999623	7953	11	7964	0.998619	7968	5	7973	0.999373	7958	11	7969	0.99862	7222	8	7230	0.998893	7583	8	7591	0.998946	7942	15	7957	0.998115	7944	18
Trichuris_trichiura_1_001	10685453	T	A	7892	21	7913	0.997346	7913	30	7943	0.996223	7955	6	7961	0.999246	7902	27	7929	0.996595	7870	7	7877	0.999111	7875	18	7893	0.997719	7906	18	7924	0.997728	7887	22	7909	0.997218	7144	17	7161	0.997626	7509	14	7523	0.998139	7873	30	7903	0.996204	7873	25
Trichuris_trichiura_1_001	10685454	C	A	7793	146	7939	0.98161	7808	127	7935	0.983995	7889	79	7968	0.990085	7813	140	7953	0.982397	7806	79	7885	0.989981	7753	170	7923	0.978543	7814	118	7932	0.985124	7786	136	7922	0.982833	7070	87	7157	0.98784400000000006	7445	77	7522	0.989763	7772	174	7946	0.978102	7742	199
Trichuris_trichiura_1_001	10685455	A	C	7951	5	7956	0.999372	7939	9	7948	0.998868	7956	2	7958	0.999749	7959	10	7969	0.998745	7882	8	7890	0.998986	7920	9	7929	0.998865	7947	4	7951	0.999497	7910	13	7923	0.998359	7163	4	7167	0.999442	7522	2	7524	0.999734	7923	14	7937	0.998236	7947	6
Trichuris_trichiura_1_001	10685456	C	A	7880	66	7946	0.991694	7883	62	7945	0.992196	7940	31	7971	0.996111	7893	59	7952	0.99258	7927	49	7976	0.993857	7883	62	7945	0.992196	7903	44	7947	0.994463	7900	60	7960	0.992462	7204	36	7240	0.995028	7519	37	7556	0.995103	7859	69	7928	0.991297	7844	72
Trichuris_trichiura_1_001	10685457	G	A	7917	38	7955	0.995223	7914	32	7946	0.995973	7934	14	7948	0.998239	7907	39	7946	0.995092	7927	16	7943	0.997986	7905	43	7948	0.99459	7920	28	7948	0.996477	7929	25	7954	0.996857	7207	30	7237	0.995855	7552	25	7577	0.996701	7895	55	7950	0.993082	7897	45
Trichuris_trichiura_1_001	10685458	A	T	7987	4	7991	0.999499	7988	7	7995	0.999124	7992	5	7997	0.999375	7984	3	7987	0.999624	7992	0	7992	1	7988	5	7993	0.999374	7987	4	7991	0.999499	7981	10	7991	0.998749	7267	8	7275	0.9989	7609	9	7618	0.998819	7971	4	7975	0.999498	7979	8
Trichuris_trichiura_1_001	10685459	C	A	7918	42	7960	0.994724	7921	51	7972	0.993603	7926	24	7950	0.996981	7919	36	7955	0.995475	7932	24	7956	0.996983	7908	56	7964	0.992968	7918	45	7963	0.994349	7917	32	7949	0.995974	7284	23	7307	0.996852	7678	26	7704	0.996625	7912	53	7965	0.993346	7905	52
Trichuris_trichiura_1_001	10685460	G	T	7842	32	7874	0.995936	7870	45	7915	0.994315	7875	23	7898	0.997088	7850	36	7886	0.995435	7868	22	7890	0.997212	7865	23	7888	0.997084	7862	27	7889	0.996578	7827	41	7868	0.994789	7232	28	7260	0.996143	7597	25	7622	0.99672	7824	38	7862	0.995167	7809	48
Trichuris_trichiura_1_001	10685461	T	A	7827	4	7831	0.999489	7858	7	7865	0.99911	7803	5	7808	0.99936	7811	12	7823	0.998466	7784	7	7791	0.999102	7814	9	7823	0.99885	7796	9	7805	0.998847	7802	11	7813	0.998592	7157	13	7170	0.998187	7538	5	7543	0.999337	7764	8	7772	0.998971	7775	10
Trichuris_trichiura_1_001	10685462	G	T	7896	55	7951	0.993083	7871	82	7953	0.989689	7937	42	7979	0.994736	7894	60	7954	0.992457	7933	37	7970	0.995358	7886	68	7954	0.991451	7906	54	7960	0.993216	7899	62	7961	0.992212	7271	55	7326	0.992492	7689	48	7737	0.993796	7881	72	7953	0.990947	7857	76
Trichuris_trichiura_1_001	10685463	A	T	7977	11	7988	0.998623	7979	8	7987	0.998998	7987	4	7991	0.999499	7982	5	7987	0.999374	7990	5	7995	0.999375	7988	1	7989	0.999875	7990	3	7993	0.999625	7986	3	7989	0.999624	7343	8	7351	0.998912	7759	3	7762	0.999614	7984	7	7991	0.999124	7987	7
Trichuris_trichiura_1_001	10685464	A	C	7979	10	7989	0.998748	7981	7	7988	0.999124	7986	5	7991	0.999374	7981	4	7985	0.999499	7986	6	7992	0.999249	7982	10	7992	0.998749	7985	6	7991	0.999249	7983	7	7990	0.999124	7340	8	7348	0.998911	7757	2	7759	0.999742	7981	7	7988	0.999124	7989	4
Trichuris_trichiura_1_001	10685465	C	A	7901	77	7978	0.990348	7924	53	7977	0.993356	7961	29	7990	0.99637	7920	54	7974	0.993228	7932	52	7984	0.993487	7900	78	7978	0.990223	7922	63	7985	0.99211	7909	56	7965	0.992969	7296	44	7340	0.994005	7713	44	7757	0.994328	7905	84	7989	0.989486	7881	97
Trichuris_trichiura_1_001	10685466	A	C	7889	8	7897	0.998987	7848	11	7859	0.9986	7822	3	7825	0.999617	7829	8	7837	0.998979	7816	4	7820	0.999488	7808	4	7812	0.999488	7835	4	7839	0.99949	7832	5	7837	0.999362	7216	6	7222	0.999169	7633	6	7639	0.999215	7889	9	7898	0.99886	7872	11
Trichuris_trichiura_1_001	10685467	G	T	7951	24	7975	0.996991	7946	31	7977	0.996114	7965	14	7979	0.998245	7957	23	7980	0.997118	7975	6	7981	0.999248	7959	20	7979	0.997493	7961	28	7989	0.996495	7964	20	7984	0.997495	7681	18	7699	0.997662	7965	23	7988	0.997121	7955	15	7970	0.998118	7937	22
Trichuris_trichiura_1_001	10685468	T	A	7796	19	7815	0.997569	7813	14	7827	0.998211	7806	13	7819	0.998337	7789	26	7815	0.996673	7791	13	7804	0.998334	7793	18	7811	0.997696	7833	19	7852	0.99758	7819	14	7833	0.998213	7533	20	7553	0.997352	7838	9	7847	0.998853	7775	35	7810	0.995519	7763	28
Trichuris_trichiura_1_001	10685469	A	T	7888	10	7898	0.998734	7854	11	7865	0.998601	7895	4	7899	0.999494	7868	13	7881	0.99835	7852	8	7860	0.998982	7857	12	7869	0.998475	7856	13	7869	0.998348	7843	14	7857	0.998218	7551	13	7564	0.998281	7862	8	7870	0.998983	7885	9	7894	0.99886	7837	7
Trichuris_trichiura_1_001	10685470	T	A	7886	33	7919	0.995833	7846	24	7870	0.99695	7912	13	7925	0.99836	7862	27	7889	0.996578	7857	22	7879	0.997208	7834	39	7873	0.995046	7841	29	7870	0.996315	7839	28	7867	0.996441	7557	18	7575	0.997624	7846	30	7876	0.996191	7896	34	7930	0.995712	7831	31
Trichuris_trichiura_1_001	10685471	C	A	7786	39	7825	0.995016	7657	41	7698	0.994674	7709	22	7731	0.997154	7689	31	7720	0.995984	7640	24	7664	0.996868	7671	32	7703	0.995846	7686	31	7717	0.995983	7655	40	7695	0.994802	7384	29	7413	0.996088	7649	19	7668	0.997522	7738	39	7777	0.994985	7702	35
Trichuris_trichiura_1_001	10685472	A	C	7852	12	7864	0.998474	7727	7	7734	0.999095	7756	3	7759	0.999613	7743	11	7754	0.998581	7673	4	7677	0.999479	7733	4	7737	0.999483	7740	5	7745	0.999354	7708	9	7717	0.998834	7419	5	7424	0.999327	7673	5	7678	0.999349	7828	13	7841	0.998342	7775	13
Trichuris_trichiura_1_001	10685473	A	T	7869	7	7876	0.999111	7737	8	7745	0.998967	7768	6	7774	0.999228	7751	3	7754	0.999613	7673	4	7677	0.999479	7735	6	7741	0.999225	7741	5	7746	0.999355	7696	5	7701	0.999351	7419	7	7426	0.999057	7678	4	7682	0.999479	7845	5	7850	0.999363	7777	11
Trichuris_trichiura_1_001	10685474	A	C	7879	16	7895	0.997973	7738	11	7749	0.99858	7774	3	7777	0.999614	7752	4	7756	0.999484	7680	3	7683	0.99961	7736	12	7748	0.998451	7747	8	7755	0.998968	7696	8	7704	0.998962	7419	8	7427	0.998923	7664	6	7670	0.999218	7837	14	7851	0.998217	7792	14
Trichuris_trichiura_1_001	10685475	C	A	7931	47	7978	0.994109	7771	58	7829	0.992592	7934	36	7970	0.995483	7822	60	7882	0.992388	7808	39	7847	0.99503	7831	64	7895	0.991894	7820	52	7872	0.993394	7748	42	7790	0.994608	7465	30	7495	0.995997	7711	48	7759	0.993814	7930	51	7981	0.99361	7917	67
Trichuris_trichiura_1_001	10685476	A	C	7623	11	7634	0.998559	7301	11	7312	0.998496	7424	3	7427	0.999596	7439	10	7449	0.998658	7162	8	7170	0.998884	7502	7	7509	0.999068	7305	10	7315	0.998633	7259	12	7271	0.99835	6974	10	6984	0.998568	7213	11	7224	0.998477	7595	13	7608	0.998291	7588	17
Trichuris_trichiura_1_001	10685477	A	C	7657	13	7670	0.998305	7306	17	7323	0.997679	7458	6	7464	0.999196	7452	10	7462	0.99866	7182	8	7190	0.998887	7527	6	7533	0.999204	7320	9	7329	0.998772	7268	10	7278	0.998626	6980	13	6993	0.998141	7214	11	7225	0.998478	7625	21	7646	0.997253	7615	12
Trichuris_trichiura_1_001	10685478	C	A	7642	19	7661	0.99752	7259	39	7298	0.994656	7436	16	7452	0.997853	7409	25	7434	0.996637	7150	17	7167	0.997628	7482	26	7508	0.996537	7287	31	7318	0.995764	7238	21	7259	0.997107	6941	24	6965	0.996554	7193	17	7210	0.997642	7605	34	7639	0.995549	7567	32
Trichuris_trichiura_1_001	10685479	T	A	7632	14	7646	0.998169	7259	21	7280	0.997115	7428	10	7438	0.998656	7406	9	7415	0.998786	7142	9	7151	0.998741	7478	17	7495	0.997732	7278	12	7290	0.998354	7221	13	7234	0.998203	6932	8	6940	0.998847	7172	13	7185	0.998191	7596	14	7610	0.99816	7572	19
Trichuris_trichiura_1_001	10685480	T	G	7647	16	7663	0.997912	7245	27	7272	0.996287	7446	14	7460	0.998123	7409	17	7426	0.997711	7151	8	7159	0.998883	7477	19	7496	0.997465	7278	22	7300	0.996986	7222	24	7246	0.996688	6929	15	6944	0.99784	7170	12	7182	0.998329	7596	27	7623	0.996458	7572	25
Trichuris_trichiura_1_001	10685481	G	T	7716	58	7774	0.992539	7247	81	7328	0.988947	7575	36	7611	0.99527	7458	52	7510	0.993076	7219	36	7255	0.995038	7524	48	7572	0.993661	7296	55	7351	0.992518	7236	48	7284	0.99341	6947	33	6980	0.995272	7177	41	7218	0.99432	7679	58	7737	0.992504	7645	70
Trichuris_trichiura_1_001	10685482	C	A	7848	37	7885	0.995308	7325	36	7361	0.995109	7722	23	7745	0.99703	7535	35	7570	0.995376	7302	23	7325	0.99686	7623	37	7660	0.99517	7383	26	7409	0.996491	7301	33	7334	0.9955	6981	18	6999	0.997428	7199	23	7222	0.996815	7792	34	7826	0.995656	7747	40
Trichuris_trichiura_1_001	10685483	C	A	7853	37	7890	0.995311	7325	28	7353	0.996192	7732	18	7750	0.997677	7548	32	7580	0.995778	7298	36	7334	0.995091	7624	36	7660	0.9953	7372	30	7402	0.995947	7292	31	7323	0.995767	6952	17	6969	0.997561	7168	25	7193	0.996524	7784	35	7819	0.995524	7740	31
Trichuris_trichiura_1_001	10685484	T	A	7842	10	7852	0.998726	7317	17	7334	0.997682	7719	10	7729	0.998706	7534	10	7544	0.998674	7279	11	7290	0.998491	7608	12	7620	0.998425	7351	13	7364	0.998235	7273	11	7284	0.99849	6912	9	6921	0.9987	7113	11	7124	0.998456	7803	23	7826	0.997061	7758	21
Trichuris_trichiura_1_001	10685485	T	A	7846	24	7870	0.99695	7325	18	7343	0.997549	7725	16	7741	0.997933	7538	24	7562	0.996826	7290	12	7302	0.998357	7623	13	7636	0.998298	7348	21	7369	0.99715	7283	17	7300	0.997671	6903	14	6917	0.997976	7113	16	7129	0.997756	7819	21	7840	0.997321	7755	26
Trichuris_trichiura_1_001	10685486	C	A	7846	24	7870	0.99695	7297	26	7323	0.99645	7719	21	7740	0.997287	7529	26	7555	0.996559	7278	11	7289	0.998491	7605	27	7632	0.996462	7325	25	7350	0.996599	7263	24	7287	0.996706	6887	15	6902	0.997827	7105	7	7112	0.999016	7800	29	7829	0.996296	7734	33
Trichuris_trichiura_1_001	10685487	G	T	7846	23	7869	0.997077	7305	23	7328	0.996861	7730	13	7743	0.998321	7549	13	7562	0.998281	7293	7	7300	0.999041	7612	17	7629	0.997772	7322	19	7341	0.997412	7267	18	7285	0.997529	6877	16	6893	0.997679	7090	17	7107	0.997608	7814	22	7836	0.997192	7739	23
Trichuris_trichiura_1_001	10685488	G	T	7837	35	7872	0.995554	7276	43	7319	0.994125	7751	13	7764	0.998326	7529	29	7558	0.996163	7295	18	7313	0.997539	7607	35	7642	0.99542	7332	21	7353	0.997144	7246	31	7277	0.99574	6853	13	6866	0.998107	7073	18	7091	0.997462	7826	21	7847	0.997324	7745	25
Trichuris_trichiura_1_001	10685489	A	G	7847	29	7876	0.996318	7290	18	7308	0.997537	7743	9	7752	0.998839	7537	22	7559	0.99709	7288	18	7306	0.997536	7595	30	7625	0.996066	7314	26	7340	0.996458	7251	16	7267	0.997798	6842	10	6852	0.998541	7061	19	7080	0.997316	7805	37	7842	0.995282	7761	22
Trichuris_trichiura_1_001	10685490	G	T	7833	46	7879	0.994162	7206	71	7277	0.990243	7731	35	7766	0.995493	7486	61	7547	0.991917	7273	29	7302	0.996028	7574	46	7620	0.993963	7304	41	7345	0.994418	7185	52	7237	0.992815	6791	41	6832	0.993999	7026	28	7054	0.996031	7769	65	7834	0.991703	7719	54
Trichuris_trichiura_1_001	10685491	A	T	7891	16	7907	0.997976	7281	29	7310	0.996033	7755	9	7764	0.998841	7554	17	7571	0.997755	7284	7	7291	0.99904	7627	13	7640	0.998298	7345	19	7364	0.99742	7249	20	7269	0.997249	6820	11	6831	0.99839	7030	17	7047	0.997588	7856	26	7882	0.996701	7794	19
Trichuris_trichiura_1_001	10685492	C	A	7937	39	7976	0.99511	7316	31	7347	0.995781	7858	24	7882	0.996955	7613	27	7640	0.996466	7359	13	7372	0.998237	7712	26	7738	0.99664	7409	19	7428	0.997442	7298	23	7321	0.996858	6852	20	6872	0.99709	7068	12	7080	0.998305	7953	22	7975	0.997241	7884	41
Trichuris_trichiura_1_001	10685493	G	T	7949	19	7968	0.997615	7297	36	7333	0.995091	7856	14	7870	0.998221	7608	22	7630	0.997117	7345	14	7359	0.998098	7701	19	7720	0.997539	7392	15	7407	0.997975	7295	14	7309	0.998085	6843	14	6857	0.997958	7052	11	7063	0.998443	7940	20	7960	0.997487	7869	25
Trichuris_trichiura_1_001	10685494	G	T	7935	27	7962	0.996609	7527	40	7567	0.994714	7974	10	7984	0.998747	7943	29	7972	0.996362	7674	17	7691	0.99779	7949	23	7972	0.997115	7609	34	7643	0.995551	7480	23	7503	0.996935	6955	16	6971	0.997705	7231	23	7254	0.996829	7941	27	7968	0.996611	7949	24
Trichuris_trichiura_1_001	10685495	A	T	7987	6	7993	0.999249	7588	11	7599	0.998552	7991	3	7994	0.999625	7978	11	7989	0.998623	7685	5	7690	0.99935	7975	6	7981	0.999248	7652	8	7660	0.998956	7512	5	7517	0.999335	6981	9	6990	0.998712	7255	3	7258	0.999587	7966	11	7977	0.998621	7979	9
Trichuris_trichiura_1_001	10685496	A	C	7982	7	7989	0.999124	7583	12	7595	0.99842	7985	1	7986	0.999875	7980	7	7987	0.999124	7688	2	7690	0.99974	7970	7	7977	0.999122	7651	5	7656	0.999347	7504	5	7509	0.99933399999999994	6989	4	6993	0.999428	7251	5	7256	0.999311	7968	6	7974	0.999248	7973	8
Trichuris_trichiura_1_001	10685497	C	A	7895	39	7934	0.995084	7511	47	7558	0.993781	7925	28	7953	0.996479	7912	40	7952	0.99497	7638	32	7670	0.995828	7900	39	7939	0.995088	7592	26	7618	0.996587	7464	31	7495	0.995864	6940	23	6963	0.996697	7205	30	7235	0.995853	7890	33	7923	0.995835	7889	50
Trichuris_trichiura_1_001	10685498	G	T	7887	23	7910	0.997092	7526	30	7556	0.99603	7925	20	7945	0.997483	7893	32	7925	0.995962	7650	13	7663	0.998304	7897	18	7915	0.997726	7577	24	7601	0.996843	7453	22	7475	0.997057	6938	16	6954	0.997699	7207	19	7226	0.997371	7889	23	7912	0.997093	7909	22
Trichuris_trichiura_1_001	10685499	A	T	7945	8	7953	0.998994	7593	19	7612	0.997504	7960	4	7964	0.999498	7945	9	7954	0.998868	7730	6	7736	0.999224	7960	9	7969	0.998871	7647	6	7653	0.999216	7544	9	7553	0.998808	7007	8	7015	0.99886	7261	8	7269	0.998899	7941	8	7949	0.998994	7952	5
Trichuris_trichiura_1_001	10685500	C	A	7880	104	7984	0.986974	7783	120	7903	0.984816	7925	62	7987	0.992237	7888	100	7988	0.987481	7934	55	7989	0.993116	7868	114	7982	0.985718	7897	88	7985	0.988979	7838	87	7925	0.989022	7164	49	7213	0.993207	7406	59	7465	0.992096	7883	106	7989	0.986732	7863	124
Trichuris_trichiura_1_001	10685501	A	C	7910	34	7944	0.99572	7842	30	7872	0.996189	7919	13	7932	0.998361	7921	33	7954	0.995851	7924	20	7944	0.997482	7930	18	7948	0.997735	7931	24	7955	0.996983	7885	33	7918	0.995832	7180	22	7202	0.996945	7424	25	7449	0.996644	7926	31	7957	0.996104	7909	39
Trichuris_trichiura_1_001	10685502	C	A	7952	26	7978	0.996741	7832	48	7880	0.993909	7940	14	7954	0.99824	7957	26	7983	0.996743	7935	21	7956	0.99736	7937	30	7967	0.996234	7917	25	7942	0.996852	7897	28	7925	0.996467	7183	20	7203	0.997223	7445	17	7462	0.997722	7932	33	7965	0.995857	7923	27
Trichuris_trichiura_1_001	10685503	T	A	7823	14	7837	0.998214	7687	10	7697	0.998701	7801	7	7808	0.999103	7779	10	7789	0.998716	7731	9	7740	0.998837	7816	13	7829	0.99834	7773	12	7785	0.998459	7813	8	7821	0.998977	7041	8	7049	0.998865	7289	9	7298	0.998767	7764	11	7775	0.998585	7791	13
Trichuris_trichiura_1_001	10685504	A	T	7837	12	7849	0.998471	7693	15	7708	0.998054	7811	6	7817	0.999232	7782	12	7794	0.99846	7742	8	7750	0.998968	7816	15	7831	0.998085	7772	18	7790	0.997689	7814	14	7828	0.998212	7033	15	7048	0.997872	7280	13	7293	0.998217	7773	19	7792	0.997562	7803	11
Trichuris_trichiura_1_001	10685505	A	C	7849	11	7860	0.998601	7704	14	7718	0.998186	7803	8	7811	0.998976	7790	15	7805	0.998078	7734	7	7741	0.999096	7831	5	7836	0.999362	7775	13	7788	0.998331	7827	8	7835	0.998979	7058	6	7064	0.999151	7295	4	7299	0.999452	7792	13	7805	0.998334	7817	11
[truncated: 1,205 more rows]
[truncated: 110 more columns]

## Sheet: Table S3
Table S4. Effect of the 39 variants with at least a 10% frequency predicted by snpEff
POS	REF	ALT	effect	impact	gene	mut_cdna	mut_aa
10684175	C	T	intergenic_region	MODIFIER	TTRE11895	*346G>A	NA
[truncated: 38 more rows]
